# Supplementary material for: The Impact of Polyethylene Glycol Lipid Anchors on the Physicochemical Properties, Protein Corona, Function, and Biodistribution of Lipid Nanoparticles
Source: ACS Nano. 2026 Mar 18;20(12):9875–90. doi: 10.1021/acsnano.5c19757 (PMC13288917; doi:10.1021/acsnano.5c19757)
Supplement: Supplementary file 2 [file nn5c19757_si_002.xlsx]

## Sheet: DMG DMPE DSPE duplicated protei
LNPs	MC3(%)	Chol(%)	DSPC(%)	lipid-PEG(%)	EE%	PDI	Particle size (nm)	Inter alpha-trypsin inhibitor, heavy chain 4	Histone H2A type 1-C	Bridging integrator 2	Apolipoprotein B-100	Desmoplakin	Kininogen-1	Extracellular superoxide dismutase [Cu-Zn]	Ficolin-1	Polymeric immunoglobulin receptor	Coagulation factor V	Coagulation factor X	Afamin	Coronin-1A	Carbonic anhydrase 2	Complement C3	Complement C4-B	Immunoglobulin J chain	Ig kappa chain V-II region MOPC 167	Ig kappa chain V-II region 7S34.1	Ig kappa chain V-II region 26-10	Ig kappa chain V-V region K2 (Fragment)	Ig kappa chain V-V region MOPC 149	Ig kappa chain V-V region L6 (Fragment)	Ig kappa chain V-V region MOPC 41	Ig kappa chain V-V region L7 (Fragment)	Ig kappa chain V-V region MOPC 173	Ig kappa chain V-V region HP R16.7	Ig kappa chain V-III region PC 2880/PC 1229	Ig kappa chain V-III region PC 3741/TEPC 111	Ig kappa chain V-III region ABPC 22/PC 9245	Ig kappa chain V-III region PC 7043	Ig kappa chain V-III region PC 6684	Ig kappa chain V-VI region XRPC 24	Ig lambda-1 chain V region	Ig heavy chain V region 93G7	Immunoglobulin heavy variable V1-74	Ig heavy chain V region 186-1	Ig heavy chain V region MOPC 104E	Ig heavy chain V-III region A4	Ig heavy chain V region 441	Immunoglobulin kappa constant	Ig lambda-1 chain C region
DMG	50	38.5	11.05	0.45	65.445	0.621	2569.63	0.00345311	0.00317424	0.00295967	0.00284563	0.00282216	0.00288904	0.00266201	0.00294632	0.00299153	0.00341306	0.00302523	0.00230931	0.00294804	0.00281983	0.00292476	0.00306175	0.00280373	0.00320344	0.0029635	0.00261876	0.00279148	0.00295981	0.00258786	0.00221601	0.0026232	0.00304244	0.00269315	0.00244523	0.00262143	0.00262017	0.0026603	0.00274648	0.00241333	0.00243383	0.00300517	0.00295124	0.00243487	0.00282711	0.00249554	0.00280728	0.00279182	0.00254378
DMG	50	38.5	11.05	0.45	65.445	0.621	2569.63	0.00354907	0.00287724	0.00307466	0.00303627	0.00280232	0.0028481	0.00240007	0.00288377	0.00295741	0.00347178	0.00337138	0.0016672	0.00298178	0.00289091	0.00288231	0.00304589	0.00277926	0.00299066	0.00294119	0.0025315	0.00279832	0.00287308	0.00275597	0.00235257	0.00218184	0.00295812	0.00272822	0.00268395	0.00272462	0.00257714	0.00247147	0.00259427	0.00271996	0.00251382	0.00269047	0.00277205	0.00229985	0.002845	0.00263852	0.00277444	0.00277693	0.00260761
DMG	50	38.5	11	0.5	37.475	0.854333	1255.63	0.00347701	0.00321077	0.00308971	0.0028493	0.00296782	0.00291471	0.00263705	0.00295065	0.00306027	0.00349835	0.00294388	0.00237058	0.00307526	0.00313599	0.00292826	0.0030199	0.00276123	0.00316652	0.00297415	0.00235371	0.0027833	0.0029495	0.00235763	0.00233937	0.0025703	0.00267454	0.00270856	0.0024682	0.00227376	0.00311902	0.00277674	0.00274477	0.00266379	0.00263493	0.00278882	0.00269216	0.00214954	0.00312584	0.0024217	0.00261541	0.00276924	0.00254148
DMG	50	38.5	11	0.5	37.475	0.854333	1255.63	0.00290885	0.002936	0.0030537	0.0029257	0.00279655	0.00287131	0.00284129	0.00305816	0.00273791	0.00353873	0.00306705	0.00174938	0.00280255	0.00281828	0.0028459	0.00299335	0.00276335	0.0030236	0.00300621	0.00258739	0.00273212	0.00291796	0.00269808	0.00272332	0.00233404	0.00290885	0.00272526	0.00249166	0.00266747	0.00305599	0.00273087	0.00248485	0.00256493	0.0024893	0.00289234	0.00268289	0.0023768	0.00287993	0.00245847	0.00270654	0.00271145	0.00259559
DMG	50	38.5	10.75	0.75	90.74	0.441	594.933	0.00312884	0.00297769	0.00293754	0.00287634	0.00295239	0.0029456	0.0027277	0.00283163	0.0029282	0.00348892	0.00283754	0.00224049	0.0030405	0.00293719	0.00286409	0.00298027	0.00273829	0.00293466	0.00294916	0.00263364	0.00264827	0.00290593	0.00255331	0.00244743	0.00256691	0.00286528	0.00263609	0.00264533	0.00263199	0.00298752	0.00288528	0.00273398	0.00246801	0.00237573	0.00283603	0.00275339	0.00262184	0.00296014	0.00237686	0.00269891	0.00276263	0.0021646
DMG	50	38.5	10.75	0.75	90.74	0.441	594.933	0.00351433	0.00316901	0.00314474	0.00288845	0.0028013	0.00284465	0.00254856	0.00320728	0.00284953	0.00350543	0.00301615	0.00220784	0.00294476	0.00285954	0.00291052	0.00302265	0.00274394	0.00315917	0.0028701	0.00257656	0.00273029	0.00281867	0.00258515	0.00230026	0.00219146	0.00291236	0.00272748	0.00254473	0.00270267	0.0029253	0.00261988	0.00250509	0.00275153	0.0024821	0.00271769	0.00294863	0.00255583	0.00297343	0.00241756	0.00277315	0.00279295	0.0025679
DMG	50	38.5	10.5	1	57.305	0.646667	666.733	0.00296481	0.00305	0.00302585	0.00287496	0.00306059	0.00288786	0.00243736	0.00315835	0.00282789	0.00345277	0.00300779	0.00229452	0.00280341	0.00279269	0.00291029	0.00301417	0.00277507	0.00304062	0.00294195	0.00260379	0.00267478	0.00303043	0.00250265	0.00235881	0.00259589	0.00307036	0.00270419	0.00239092	0.00269391	0.00308836	0.00255727	0.00258369	0.0025699	0.00267449	0.00280241	0.00286409	0.0026006	0.00300496	0.00245286	0.00254727	0.0027754	0.00257886
DMG	50	38.5	10.5	1	57.305	0.646667	666.733	0.00304263	0.00322419	0.00285847	0.00297148	0.00303166	0.00284736	0.00261973	0.00323226	0.0029507	0.0034097	0.00311979	0.00210817	0.00295359	0.00300031	0.0028631	0.00302799	0.00275259	0.003203	0.00296597	0.00261613	0.0028476	0.00293457	0.00208173	0.00230008	0.00226744	0.0027808	0.00269929	0.00300827	0.00268321	0.00251985	0.00271405	0.00251157	0.00257493	0.00258125	0.00296885	0.00266039	0.00237084	0.00293289	0.00242614	0.00273424	0.00279118	0.00260512
DMG	50	38.5	10.25	1.25	84.77	0.372667	522.767	0.00298355	0.00311375	0.0030735	0.00289665	0.00308529	0.00292373	0.00268184	0.00289737	0.00280817	0.00356378	0.00292707	0.0017098	0.00303764	0.0026717	0.00296262	0.00304079	0.00273213	0.00311466	0.00317673	0.0023546	0.00273533	0.00287606	0.00255565	0.00234526	0.00230559	0.00318823	0.00258984	0.00267022	0.00269385	0.0029283	0.00277435	0.00274661	0.00241116	0.00268215	0.00270859	0.00280252	0.0023754	0.00302788	0.00233199	0.0026352	0.00281833	0.00254312
DMG	50	38.5	10.25	1.25	84.77	0.372667	522.767	0.00300512	0.00313987	0.00314399	0.00290969	0.00300299	0.00286854	0.00252815	0.00301979	0.00285773	0.0035287	0.00319226	0.00159472	0.00289778	0.00298819	0.00287268	0.0030303	0.0027412	0.00319454	0.00292527	0.00268918	0.00272632	0.00301654	0.00264783	0.00239061	0.00258818	0.00273789	0.00272545	0.00251234	0.00269952	0.00261495	0.002608	0.00255319	0.00268237	0.00242274	0.00317886	0.00257224	0.00258199	0.0028891	0.00265162	0.00273186	0.00279842	0.00260146
DMG	50	38.5	10	1.5	57.65	0.165667	183.033	0.0028249	0.00306821	0.00311801	0.00289073	0.00277286	0.00291448	0.00271218	0.00284139	0.00284161	0.00355519	0.00290082	0.00168556	0.00303144	0.00292489	0.00285211	0.00300843	0.0027829	0.0031053	0.00308084	0.00260828	0.00260965	0.00301185	0.00244073	0.00235487	0.00257968	0.0027983	0.00270113	0.00246398	0.00265972	0.00309889	0.00271708	0.00270526	0.00263696	0.00253416	0.00291165	0.00276532	0.00256892	0.00307259	0.00250432	0.00279333	0.00273858	0.00256077
DMG	50	38.5	10	1.5	57.65	0.165667	183.033	0.00317071	0.0031804	0.00306396	0.00293182	0.00308087	0.00283795	0.00252672	0.0028553	0.00292086	0.00345569	0.00324641	0.00165313	0.00276716	0.00315151	0.00288051	0.00299452	0.00277821	0.0030367	0.00299156	0.00263818	0.0026231	0.00287535	0.00278147	0.00278985	0.00262222	0.00308782	0.00274668	0.00257009	0.00286261	0.00286714	0.00280316	0.0026006	0.0027445	0.0023636	0.00300983	0.00280462	0.0023524	0.00307715	0.00260092	0.00294481	0.00277636	0.00276075
DMG	50	38.5	9.75	1.75	49.51	0.210333	163.133	0.0031696	0.00286912	0.00309088	0.00288292	0.00296491	0.002908	0.00260088	0.00312041	0.00311241	0.00347397	0.00286751	0.00218929	0.00308611	0.00300712	0.0028395	0.00296899	0.00278964	0.0030621	0.00283485	0.00260189	0.00256491	0.00310991	0.00234828	0.0023973	0.00212488	0.00302423	0.0026703	0.00256099	0.00238133	0.00297148	0.00273118	0.0024643	0.00254722	0.00236127	0.00300527	0.00277846	0.002525	0.00297368	0.00258523	0.00231061	0.00270982	0.00260509
DMG	50	38.5	9.75	1.75	49.51	0.210333	163.133	0.00298068	0.00303229	0.00294266	0.00292722	0.00301688	0.00285095	0.00244676	0.00304524	0.00318557	0.00349943	0.00305914	0.00232664	0.00303861	0.00299901	0.0028196	0.00297755	0.0027593	0.0031429	0.00318095	0.00256333	0.00266547	0.00302565	0.00261264	0.00263949	0.00251298	0.00281967	0.00271031	0.00248499	0.00261896	0.00285999	0.00262929	0.0025135	0.00271958	0.00243817	0.00271317	0.00270226	0.00247434	0.00313116	0.00245737	0.00270036	0.00276845	0.00267622
DMG	50	38.5	9.5	2	60.77	0.187333	152.433	0.00300191	0.00290239	0.00310852	0.00295	0.00296711	0.00288431	0.00254396	0.0031416	0.00288217	0.00351616	0.00287205	0.00222096	0.00317039	0.00292048	0.00288009	0.00299126	0.00275522	0.00330281	0.00302184	0.00242432	0.00266883	0.00314888	0.00258345	0.00236093	0.00251962	0.00299107	0.00269736	0.00246561	0.00233343	0.00296562	0.00285014	0.00245678	0.00243503	0.00251748	0.00291501	0.00271514	0.00232551	0.00287813	0.00237082	0.00269771	0.00270325	0.00198934
DMG	50	38.5	9.5	2	60.77	0.187333	152.433	0.00296261	0.00316803	0.00293018	0.00298863	0.00301025	0.00286653	0.00252419	0.0030676	0.00289913	0.00351063	0.0030407	0.00169523	0.00282224	0.00287905	0.00287626	0.003035	0.00280449	0.00304519	0.00288091	0.00264062	0.00275305	0.00297637	0.00226125	0.00244909	0.00257048	0.00294762	0.00273803	0.00263201	0.0026922	0.00295883	0.0026417	0.00258698	0.00246632	0.0024988	0.00287903	0.00278128	0.00270937	0.00314387	0.0025236	0.00281116	0.00279563	0.00260288
DMG	50	38.5	9.25	2.25	56.985	0.167333	135.8	0.0030363	0.00332165	0.00310744	0.00297468	0.00327051	0.00295732	0.00265675	0.0028491	0.0029575	0.00349742	0.00291279	0.00156436	0.00280333	0.0029439	0.00292711	0.0030535	0.00286983	0.00269473	0.002909	0.0025634	0.00279096	0.0031352	0.0022781	0.00252418	0.00225616	0.00303473	0.00273337	0.00258595	0.0027105	0.0029908	0.00298575	0.00276475	0.00237121	0.00249319	0.00263981	0.0029213	0.00276302	0.00283851	0.0024113	0.00275411	0.00279428	0.00269826
DMG	50	38.5	9.25	2.25	56.985	0.167333	135.8	0.00303095	0.00321932	0.0029174	0.00304451	0.00285098	0.00288893	0.00263589	0.00284138	0.0029336	0.00349338	0.003071	0.00164045	0.00288746	0.00280582	0.00289227	0.00307399	0.00281032	0.00289011	0.00301432	0.00251325	0.00276267	0.00310847	0.00208716	0.00238341	0.00260852	0.0029618	0.00279933	0.00259172	0.00271274	0.00284447	0.00273294	0.00259559	0.00236341	0.00243034	0.00290325	0.00290596	0.00235869	0.00291128	0.00241568	0.00277481	0.00280209	0.00266029
DMG	50	38.5	9	2.5	63.44	0.202333	120.6	0.00304872	0.00293291	0.00287447	0.00299249	0.00304125	0.00294203	0.00274504	0.00325873	0.00303053	0.00356695	0.00292415	0.00168024	0.00295753	0.00296663	0.00284582	0.00303894	0.0028035	0.00320391	0.00305643	0.0023549	0.00271872	0.00298428	0.0021425	0.00243616	0.00230756	0.00306759	0.00265529	0.00260472	0.00220686	0.00296402	0.00278522	0.00252516	0.00243039	0.00232533	0.00287271	0.00257991	0.00269286	0.00319051	0.00243461	0.0027645	0.00280943	0.00256943
DMG	50	38.5	9	2.5	63.44	0.202333	120.6	0.00295831	0.00307332	0.00293658	0.00301203	0.00284091	0.00285651	0.00265517	0.00294598	0.00280388	0.00353352	0.00317231	0.0016295	0.00307985	0.00302338	0.002863	0.00306447	0.00282728	0.00310564	0.00287428	0.00251031	0.00270941	0.00293226	0.00210743	0.00277259	0.00223782	0.00284795	0.00274436	0.00257416	0.00274054	0.00257991	0.00271412	0.00249885	0.00247596	0.00253326	0.00268446	0.00284596	0.00221173	0.00297423	0.00248943	0.00271596	0.00282572	0.00263051
DMG	50	38.5	8.75	2.75	56.645	0.216333	140.233	0.00309577	0.00299911	0.00316078	0.0029986	0.00319749	0.0029686	0.00262842	0.00304674	0.00282382	0.00342547	0.00290696	0.00164841	0.00300528	0.00280935	0.00286891	0.0030487	0.00282275	0.00322345	0.00314974	0.00266723	0.00262066	0.00314194	0.00220185	0.00257307	0.00236423	0.00336407	0.00274634	0.00247755	0.00252712	0.00301972	0.00267183	0.00269999	0.00244682	0.00259349	0.00301718	0.00258849	0.002492	0.00305333	0.002566	0.00276325	0.00279351	0.00253925
DMG	50	38.5	8.75	2.75	56.645	0.216333	140.233	0.00297871	0.00326117	0.00291064	0.00298966	0.00297858	0.00287284	0.00254838	0.00276983	0.00325235	0.00345838	0.00329862	0.00176744	0.00301726	0.00311578	0.00285684	0.00300874	0.00277736	0.00313598	0.00295207	0.00235521	0.00275303	0.00283941	0.00265543	0.00255328	0.0026238	0.00298028	0.00276263	0.00261993	0.00231655	0.00313126	0.00256594	0.0026729	0.00246005	0.00255505	0.00279236	0.00273542	0.00226834	0.00281827	0.00230042	0.00284495	0.00275494	0.00259363
DMG	50	38.5	8.5	3	37.315	0.211667	133.867	0.00311513	0.00295203	0.00276013	0.00284952	0.00279128	0.00285995	0.00241079	0.00275726	0.00291152	0.00340316	0.00297481	0.00157698	0.00282175	0.0027956	0.00293136	0.00304637	0.0027742	0.00312648	0.00289442	0.00265286	0.00285222	0.00295262	0.00254929	0.0023539	0.0026878	0.00281148	0.00276581	0.00304692	0.00261025	0.00249741	0.0026763	0.00256297	0.00234546	0.00247628	0.00276075	0.00283249	0.00247997	0.00298787	0.00253908	0.00281014	0.00278865	0.00223283
DMG	50	38.5	8.5	3	37.315	0.211667	133.867	0.00267467	0.00306643	0.00294266	0.00290527	0.00301992	0.00281729	0.00254576	0.00298667	0.00265413	0.0034853	0.00309165	0.00224008	0.00292621	0.00279945	0.00287573	0.00306254	0.00278511	0.00305404	0.00287182	0.00245596	0.00274742	0.00303045	0.002384	0.0024848	0.00217041	0.00285029	0.00276108	0.00258612	0.00284702	0.00285358	0.00289449	0.00251469	0.00241064	0.00238367	0.00322575	0.00291505	0.00242741	0.00306413	0.00251515	0.00298967	0.00272634	0.00267771
DMG	50	38.5	8.25	3.25	48.635	0.204	110.367	0.00307663	0.0030143	0.00303409	0.00298971	0.00247233	0.00297539	0.00240953	0.00292998	0.00291787	0.00354246	0.00295213	0.00164475	0.00304193	0.00289019	0.00289909	0.00306965	0.00282933	0.00311874	0.00303339	0.00245569	0.002762	0.00299895	0.00217803	0.00239497	0.00211362	0.00287174	0.00277442	0.00239147	0.00229725	0.00295118	0.00272361	0.0026572	0.00234567	0.0023433	0.00278669	0.00290895	0.00237839	0.00278999	0.00249403	0.00279711	0.00279294	0.00218825
DMG	50	38.5	8.25	3.25	48.635	0.204	110.367	0.00305166	0.00290892	0.00313601	0.00305188	0.00289335	0.00292033	0.0025608	0.00284979	0.00311878	0.00349596	0.00311732	0.00168808	0.00295237	0.0029364	0.00288372	0.00305315	0.00278479	0.00321027	0.00281082	0.00266734	0.00288688	0.00318883	0.00210127	0.00233503	0.00231571	0.00293239	0.00277168	0.00312036	0.00261321	0.00294184	0.00276618	0.00275302	0.00249666	0.00249505	0.00256216	0.00268897	0.00245055	0.00285307	0.00240556	0.00304257	0.00277164	0.00261012
DMG	50	38.5	8	3.5	61.985	0.197333	130.967	0.00300183	0.00326962	0.00278935	0.00301901	0.00285891	0.00298109	0.0024698	0.00306805	0.00289216	0.00352469	0.0029428	0.00166159	0.00269688	0.00298056	0.00285845	0.00304274	0.00283675	0.00320963	0.00289387	0.00265731	0.00275694	0.00275902	0.00229922	0.00232866	0.00214111	0.00311356	0.00277638	0.00253685	0.00226543	0.00293188	0.00286696	0.00251133	0.00246932	0.00245639	0.00305888	0.00276856	0.00222442	0.00307522	0.0026428	0.00278703	0.0028154	0.00258348
DMG	50	38.5	8	3.5	61.985	0.197333	130.967	0.00297282	0.00308975	0.00305051	0.00309333	0.00302951	0.00286011	0.00272972	0.00276052	0.00308632	0.00343551	0.00330504	0.0017242	0.00296542	0.0026972	0.00286746	0.003026	0.0027561	0.00301827	0.00298739	0.00237152	0.00275992	0.00327867	0.00201307	0.00218169	0.00268263	0.00294868	0.0027528	0.00271562	0.00263096	0.00300818	0.00261359	0.00269751	0.00247646	0.00263234	0.00278775	0.00258217	0.0024601	0.00300139	0.00253347	0.0028189	0.00277545	0.00253126
DMG	50	38.5	7.75	3.75	69.48	0.209333	116.7	0.00303858	0.00292452	0.00314187	0.00303128	0.00305558	0.00294858	0.0024897	0.00300867	0.00294753	0.00347367	0.00291942	0.0023261	0.00288299	0.00292054	0.00288177	0.00305435	0.00281024	0.0028597	0.00284096	0.00265794	0.00265123	0.00304359	0.00234461	0.0025276	0.00229842	0.0032802	0.00273425	0.00269244	0.00255062	0.00313521	0.00263216	0.00259172	0.00259843	0.00241828	0.00289177	0.00275293	0.00241865	0.00309728	0.00259379	0.00277114	0.00282636	0.00255712
DMG	50	38.5	7.75	3.75	69.48	0.209333	116.7	0.00312457	0.00303398	0.00278945	0.00305989	0.00277316	0.00290265	0.0026448	0.00292857	0.00276137	0.00343845	0.00314565	0.00172637	0.00288046	0.00298848	0.00290381	0.00305627	0.00274751	0.00313348	0.00301494	0.00268135	0.00263362	0.00280475	0.00210526	0.00214528	0.00200468	0.00279822	0.00276413	0.0023684	0.00264854	0.00293344	0.00297103	0.0025505	0.00239034	0.00276493	0.00278059	0.00264732	0.00233242	0.00274421	0.00246159	0.0027965	0.00278173	0.00258685
DMG	50	38.5	7.5	4	42.81	0.256333	129.567	0.00332646	0.00295679	0.00316835	0.00300854	0.00304025	0.00298695	0.00247176	0.00308435	0.00293742	0.00352965	0.00296047	0.00167882	0.00274689	0.00321882	0.00284667	0.00306221	0.00283482	0.00295376	0.00306408	0.00269374	0.00267268	0.00312072	0.00214879	0.00222251	0.0020925	0.00301007	0.00277248	0.00266793	0.00254134	0.00304541	0.0029818	0.00256506	0.00243449	0.00263157	0.00292656	0.00268965	0.00252373	0.0030546	0.00236126	0.00242888	0.00281555	0.00213827
DMG	50	38.5	7.5	4	42.81	0.256333	129.567	0.00292608	0.00316348	0.00302805	0.00306461	0.0030025	0.0028967	0.00257263	0.00295362	0.00293612	0.0035021	0.00326015	0.00172032	0.00294708	0.00294428	0.00290897	0.0030738	0.00278903	0.00290001	0.00305589	0.00264857	0.00279202	0.00298321	0.00220115	0.00233135	0.00271054	0.00296123	0.00278055	0.00255159	0.00264722	0.00290781	0.00260435	0.00254557	0.0025815	0.00249435	0.00294218	0.0028009	0.00265631	0.00318913	0.00238655	0.002807	0.00282407	0.0025453
DMG	50	38.5	7.25	4.25	33.86	0.220333	116.567	0.00300795	0.00311897	0.00292335	0.00289132	0.00305492	0.00291987	0.00248319	0.002928	0.00281653	0.00353514	0.002943	0.0016103	0.00316582	0.00309404	0.00285496	0.00296581	0.00276965	0.00286111	0.00302237	0.00239957	0.00270695	0.00312167	0.00235659	0.00263453	0.00216706	0.00299138	0.00272697	0.00259627	0.00254773	0.00307804	0.00267275	0.00269969	0.00244477	0.00273704	0.00307232	0.00281869	0.00279454	0.00315264	0.00242366	0.00278906	0.00277268	0.00228264
DMG	50	38.5	7.25	4.25	33.86	0.220333	116.567	0.00317016	0.00278702	0.00298064	0.00299071	0.00298388	0.00286375	0.00243692	0.00298802	0.00275012	0.00353021	0.0031526	0.00172871	0.00303901	0.00283917	0.00290251	0.00301904	0.00278498	0.00299979	0.00289316	0.00262779	0.00286748	0.0027537	0.0028354	0.00233482	0.00265523	0.00281659	0.00277728	0.00258194	0.00273663	0.0026332	0.00242958	0.00250925	0.00236301	0.00242432	0.00256746	0.00270795	0.00240284	0.00292535	0.0021889	0.00301987	0.00275469	0.00262849
DMG	50	38.5	7	4.5	45.08	0.205667	114.433	0.0028958	0.00306041	0.00304967	0.00309066	0.00314514	0.00295368	0.00265443	0.00283375	0.00297329	0.00338019	0.00296632	0.00222893	0.00290064	0.00334958	0.00286634	0.00305711	0.00281298	0.00332869	0.00304526	0.00238688	0.00207183	0.0029677	0.00237725	0.00239548	0.00221582	0.00307894	0.00277766	0.00269106	0.00213969	0.00308571	0.00265324	0.00253877	0.00254065	0.00248545	0.00287949	0.00281074	0.00225235	0.00261939	0.00237849	0.00280128	0.00274507	0.00219432
DMG	50	38.5	7	4.5	45.08	0.205667	114.433	0.00307238	0.00311859	0.00325497	0.00312486	0.00282984	0.00288799	0.00264764	0.00293054	0.0028962	0.00342091	0.00314227	0.00158761	0.00293056	0.00286851	0.00285938	0.00303941	0.00280934	0.002979	0.00280657	0.00230194	0.00279601	0.00296108	0.00266007	0.0024288	0.00266194	0.00271931	0.00276138	0.00236317	0.0021963	0.00287117	0.00285648	0.00260206	0.00237974	0.00243066	0.00283815	0.00289132	0.00218748	0.00314724	0.00223868	0.00281267	0.00279648	0.00257366
DMG	50	38.5	6.75	4.75	54.45	0.230667	101.033	0.00296034	0.00323921	0.00298821	0.00300296	0.00313627	0.00296309	0.00278695	0.00314183	0.00301791	0.00354083	0.00296489	0.00234601	0.00329324	0.00259145	0.00285381	0.00301052	0.00282882	0.00322016	0.00321065	0.00260309	0.00272896	0.00275323	0.00217674	0.00245066	0.0021561	0.00275649	0.0027466	0.00257607	0.00227117	0.00301677	0.00290372	0.00250364	0.00239927	0.00271375	0.00294335	0.00277985	0.00256482	0.00319435	0.00258572	0.00273741	0.00279281	0.00252435
DMG	50	38.5	6.75	4.75	54.45	0.230667	101.033	0.00283587	0.00321958	0.00243681	0.00303667	0.00333221	0.00289724	0.00254668	0.00279421	0.00293664	0.00350238	0.00312814	0.00176033	0.00299481	0.0029145	0.0028873	0.00306801	0.00277155	0.00299786	0.00278589	0.00237195	0.00279138	0.003061	0.00236669	0.00228257	0.00266285	0.00323741	0.00277196	0.00258017	0.00219069	0.00289206	0.00285166	0.00255384	0.00251327	0.00258921	0.00281106	0.00281667	0.00249036	0.00313064	0.00233749	0.00278385	0.00279128	0.0025818
DMG	50	38.5	6.5	5	45.47	0.211333	111.6	0.00325449	0.00304524	0.00297299	0.00315443	0.00317677	0.0029884	0.00270382	0.00305331	0.0029672	0.00355398	0.00299831	0.00168559	0.00291039	0.00304186	0.00291263	0.00304406	0.00280826	0.00316379	0.00300603	0.00232765	0.00270273	0.00298059	0.00225525	0.00233614	0.00239873	0.0029744	0.00276852	0.0024538	0.00265984	0.00306128	0.00297394	0.00252441	0.00268233	0.00252266	0.00298171	0.00289502	0.00253827	0.00288559	0.00249587	0.00245682	0.00281559	0.0022231
DMG	50	38.5	6.5	5	45.47	0.211333	111.6	0.00302201	0.00324101	0.00317051	0.00313595	0.00296017	0.00285799	0.0025241	0.00295753	0.00290238	0.00344941	0.0030723	0.00171943	0.00298041	0.00297767	0.0029006	0.00306697	0.00275236	0.00306883	0.00288835	0.00267804	0.00275297	0.00302932	0.00224786	0.00238861	0.00269261	0.00287105	0.00274214	0.00251705	0.00270294	0.00283483	0.00260344	0.00261335	0.0028029	0.00266539	0.00316695	0.00280932	0.00215098	0.00317346	0.00245405	0.0027817	0.00276924	0.0026718
DMG	50	38.5	6.25	5.25	37.045	0.196667	123.9	0.00309531	0.00309647	0.00300198	0.0030827	0.00288627	0.00292465	0.00248525	0.0032046	0.00288184	0.00345554	0.00291858	0.00218229	0.0030871	0.00283524	0.00287539	0.00297823	0.00283797	0.00311059	0.0031817	0.00252792	0.00266869	0.00294734	0.0021067	0.0023521	0.00212055	0.00294283	0.00276852	0.002484	0.00255933	0.00289449	0.00254355	0.00254672	0.0023598	0.00239012	0.00282816	0.00286625	0.0026413	0.00288867	0.00258516	0.00286977	0.00276551	0.00217702
DMG	50	38.5	6.25	5.25	37.045	0.196667	123.9	0.00307659	0.00312164	0.00326264	0.00307992	0.00287381	0.00285258	0.00253706	0.00300918	0.00287427	0.00350871	0.0032363	0.00181535	0.00286543	0.00280219	0.00291888	0.0030497	0.0027686	0.00298548	0.00321645	0.00243141	0.00270856	0.0031229	0.00234462	0.00239642	0.00266721	0.00270749	0.0028067	0.00256534	0.00274754	0.00292403	0.00264363	0.00251148	0.00244682	0.00251652	0.00293591	0.00284325	0.00248725	0.00267005	0.00221121	0.0028028	0.00277029	0.0026198
DMG	50	38.5	6	5.5	39.48	0.212	128.833	0.00287955	0.00297463	0.00298557	0.0031806	0.00306385	0.00294454	0.00246299	0.00313174	0.00306632	0.00344202	0.00297003	0.00172064	0.00301088	0.00300635	0.00287897	0.00304823	0.00279458	0.00318414	0.0030427	0.00240471	0.00271761	0.00294438	0.00212783	0.00264264	0.00231974	0.0028813	0.00275833	0.00250314	0.00261763	0.00301867	0.00253923	0.00247802	0.0024904	0.00255527	0.00314565	0.00255263	0.00226068	0.00308791	0.00258399	0.00285264	0.00281737	0.00256374
DMG	50	38.5	6	5.5	39.48	0.212	128.833	0.00304557	0.00316473	0.00297927	0.00317266	0.00293486	0.00288996	0.0026672	0.0030733	0.00288252	0.00344808	0.00318079	0.00171475	0.00282688	0.00288307	0.0028709	0.00304842	0.00279071	0.00300006	0.00304799	0.00248662	0.00279581	0.00293146	0.00264411	0.00235885	0.00271109	0.00302372	0.00276755	0.00249591	0.00263038	0.00298843	0.00280826	0.00250782	0.00251346	0.00250719	0.00287559	0.00274213	0.00247947	0.00307943	0.00235556	0.0028584	0.00278904	0.00211419
DMG	50	38.5	5.75	5.75	37.805	0.209667	100.6	0.003027	0.00329962	0.00308125	0.00311129	0.00314241	0.00293869	0.00282333	0.00298651	0.00298895	0.00342334	0.00295228	0.00171385	0.00294944	0.00291524	0.0028428	0.0030296	0.00280599	0.00317724	0.00302135	0.00263754	0.00274236	0.00287348	0.00214325	0.00216695	0.00217179	0.00301614	0.00270579	0.00261886	0.00257226	0.0028067	0.00282307	0.00259536	0.00256532	0.00245088	0.0026234	0.00259021	0.0024399	0.00313488	0.00251722	0.00279334	0.00276357	0.00257886
DMG	50	38.5	5.75	5.75	37.805	0.209667	100.6	0.00305553	0.00330928	0.00296406	0.00312917	0.00289878	0.00289604	0.00250602	0.00303356	0.00304347	0.00336375	0.00305832	0.001753	0.0029657	0.00282995	0.00288331	0.00301988	0.0027607	0.00294758	0.0030242	0.00262153	0.00283528	0.00318937	0.00203216	0.00240227	0.00269551	0.00307451	0.0027571	0.00255326	0.00263127	0.00296659	0.00277005	0.00261593	0.00235231	0.00243476	0.00296764	0.00270844	0.00247602	0.00313294	0.00252544	0.00281884	0.00275561	0.00259446
DMG	50	38.5	5.5	6	42.8	0.218667	93.5667	0.00311826	0.00307435	0.00287127	0.0032147	0.00306962	0.00296334	0.00252068	0.00301966	0.0029938	0.00345536	0.00301642	0.00167581	0.0030953	0.00304961	0.00288877	0.00307456	0.00286702	0.00312175	0.00311086	0.00264702	0.00284213	0.00287882	0.00213767	0.00247148	0.00225155	0.00286232	0.00278994	0.00244051	0.0026592	0.00311779	0.00276054	0.00253467	0.00246467	0.00249715	0.00270434	0.00268721	0.00257277	0.00309045	0.00241895	0.0027676	0.00277648	0.00279739
DMG	50	38.5	5.5	6	42.8	0.218667	93.5667	0.00293495	0.00324547	0.00300179	0.00322099	0.00290984	0.00290234	0.00243155	0.00283921	0.00283511	0.00345978	0.00314155	0.00155999	0.00271828	0.00293921	0.00288341	0.00309426	0.00280334	0.00315249	0.0030135	0.00231222	0.00273785	0.00315816	0.0020657	0.00290259	0.00208469	0.00293835	0.00280261	0.00314926	0.00272537	0.00288756	0.00258293	0.00265556	0.00239005	0.00242324	0.00327345	0.00264688	0.00246293	0.00294051	0.0025129	0.00290092	0.00278429	0.0026491
DMG	50	16.5	32	1.5	44.1	0.160333	151.9	0.00313302	0.00308121	0.00290277	0.0029369	0.00264641	0.00291926	0.00243286	0.00290561	0.00290316	0.00340449	0.00290307	0.0017113	0.00302686	0.00291192	0.00287541	0.00302481	0.00276444	0.00311633	0.0031022	0.00248081	0.00270238	0.00285694	0.00250666	0.00274742	0.00264463	0.00293636	0.0027226	0.00257993	0.00256083	0.00277426	0.00264511	0.0025497	0.00242096	0.00235248	0.00287522	0.00282059	0.0022874	0.00296266	0.0024429	0.00283106	0.00270618	0.00251523
DMG	50	16.5	32	1.5	44.1	0.160333	151.9	0.00291155	0.00301134	0.00311054	0.00293092	0.00289014	0.00287418	0.00258204	0.00294077	0.0028988	0.00344366	0.00303392	0.00159749	0.00285063	0.00298843	0.00288488	0.00303376	0.0027668	0.00292592	0.00282774	0.00270495	0.00273965	0.0027824	0.00222623	0.00282451	0.00235105	0.00284081	0.00272346	0.00267763	0.00261961	0.00275233	0.0027497	0.00261903	0.00265262	0.00261853	0.00298545	0.00276495	0.00243112	0.00305839	0.00250114	0.00282527	0.00275694	0.00257967
DMG	50	18.5	30	1.5	23.44	0.197	184.767	0.00284439	0.00273098	0.00313614	0.00295796	0.00296713	0.0029778	0.00242439	0.00289683	0.00270625	0.00358602	0.00296668	0.00171094	0.00308451	0.00288048	0.00286517	0.00304906	0.00280575	0.00315712	0.00285241	0.00246228	0.00217613	0.00266217	0.00203071	0.00227332	0.00223567	0.00294234	0.00277062	0.00246015	0.00254953	0.00312664	0.00279759	0.00254037	0.00246853	0.0026175	0.00261725	0.00265509	0.00241313	0.00311575	0.00253688	0.0028116	0.00280876	0.00225366
DMG	50	18.5	30	1.5	23.44	0.197	184.767	0.00337388	0.00297825	0.0029966	0.00291915	0.00289499	0.00287932	0.0025883	0.00307622	0.00300905	0.00346958	0.00319001	0.00158013	0.00295485	0.00290456	0.00288064	0.00307118	0.00277195	0.00299675	0.00292795	0.002427	0.00273277	0.00327671	0.00209286	0.0020976	0.00261428	0.00327132	0.00282222	0.00239244	0.00261591	0.00282689	0.00257439	0.00263769	0.0026599	0.00262491	0.00289978	0.00263552	0.00235793	0.00294504	0.00253337	0.00287778	0.00273989	0.00257144
DMG	50	20.5	28	1.5	29.71	0.222333	186.1	0.00293854	0.00299589	0.00286005	0.00293219	0.00306885	0.00291399	0.0025175	0.00290961	0.00283835	0.00352418	0.00296868	0.0021992	0.00310829	0.00271945	0.00288683	0.00302525	0.00280436	0.00318564	0.00303498	0.00265599	0.00264116	0.00298	0.00252127	0.00255525	0.00251111	0.00294788	0.00272388	0.00276408	0.00257832	0.00290844	0.00274961	0.0024621	0.00249579	0.00276172	0.00296275	0.00271086	0.00239266	0.00313707	0.00255552	0.00277692	0.00278941	0.00260903
DMG	50	20.5	28	1.5	29.71	0.222333	186.1	0.00303796	0.00293962	0.00290595	0.00300185	0.00302334	0.00285452	0.00261831	0.00299266	0.00309952	0.00349102	0.00306496	0.00172433	0.00292341	0.00326558	0.00287054	0.00304839	0.002785	0.00312208	0.00296237	0.00263974	0.00261931	0.00300028	0.00264788	0.00232175	0.0026273	0.00296178	0.00274927	0.002461	0.00267245	0.00315342	0.00260338	0.00243862	0.00274853	0.00246703	0.00295298	0.00275743	0.00249904	0.00288113	0.00247583	0.00276977	0.00274663	0.00248022
DMG	50	22.5	26	1.5	31.94	0.156333	188.333	0.00292634	0.00314649	0.00279802	0.00291412	0.00289476	0.00299576	0.00262051	0.00286134	0.00283516	0.0035641	0.00243636	0.00166536	0.00327903	0.00281458	0.00291943	0.00309707	0.00284645	0.00319988	0.00300023	0.00239633	0.00275736	0.0031155	0.00244177	0.00231809	0.00224709	0.00300507	0.00277718	0.00277931	0.0022813	0.00315628	0.0028822	0.00254851	0.00235146	0.00254908	0.00276278	0.0027228	0.00249155	0.00301825	0.00261834	0.00228353	0.00282966	0.00210726
DMG	50	22.5	26	1.5	31.94	0.156333	188.333	0.00292611	0.00300473	0.00284247	0.00299996	0.00290433	0.00286998	0.00268437	0.00301563	0.00314865	0.00345984	0.0030287	0.00179621	0.00306574	0.00278821	0.00286793	0.00305167	0.00276655	0.00297181	0.00303318	0.00272134	0.00220838	0.00269347	0.00237145	0.00231035	0.00226918	0.00276093	0.00273048	0.00245321	0.00257196	0.00292206	0.00249235	0.00262581	0.00282058	0.00259274	0.00294686	0.00272583	0.0021759	0.00312404	0.00214808	0.00286282	0.00275235	0.00251491
DMG	50	24.5	24	1.5	28.9	0.180667	174.3	0.00304503	0.00311839	0.00308234	0.00305316	0.00323054	0.00291883	0.00269918	0.00322422	0.0031197	0.00352657	0.00289196	0.00162357	0.00298149	0.00283752	0.00288535	0.00304352	0.00283689	0.00303031	0.00311267	0.00242306	0.00273469	0.00331936	0.0024528	0.00230167	0.0025913	0.00285949	0.00272792	0.00259205	0.00234358	0.00296572	0.00262161	0.00256278	0.0025277	0.00234631	0.00289666	0.00252491	0.00249185	0.00276245	0.00235105	0.00273541	0.0027762	0.00252254
DMG	50	24.5	24	1.5	28.9	0.180667	174.3	0.00311437	0.00295193	0.00284744	0.00306155	0.00274266	0.0028612	0.0026537	0.00280074	0.00309967	0.00348116	0.00313732	0.00177346	0.00285609	0.00297495	0.00290352	0.00307477	0.00282314	0.00297861	0.00290854	0.00270901	0.00261108	0.00307593	0.00223458	0.00287372	0.00265554	0.00293213	0.00277987	0.00259721	0.00276375	0.00284924	0.0026074	0.00260345	0.00261298	0.0025696	0.00320488	0.00260412	0.00267328	0.00316478	0.00243053	0.00277468	0.00282484	0.00256917
DMG	50	26.5	22	1.5	29.145	0.162	159.367	0.00313884	0.00304481	0.00280909	0.00273784	0.00285286	0.00288641	0.00234957	0.00316017	0.00304865	0.00338305	0.00297456	0.00155968	0.00295097	0.00300133	0.00290938	0.00306701	0.00279241	0.00286827	0.0033397	0.00232064	0.00284223	0.0028025	0.00276902	0.00295631	0.00272491	0.00274551	0.00276125	0.00233326	0.00281606	0.00295416	0.00247671	0.00279133	0.00286519	0.00243656	0.00273592	0.0028541	0.00246936	0.00283387	0.00242977	0.00300346	0.00285658	0.00267799
DMG	50	26.5	22	1.5	29.145	0.162	159.367	0.00278771	0.00288282	0.00318388	0.00289378	0.00296116	0.00283	0.00263383	0.00271833	0.00287176	0.00333579	0.00311969	0.00175545	0.0028295	0.0027852	0.00285615	0.00304136	0.00278101	0.0029184	0.00283417	0.00274304	0.00262932	0.00302862	0.00241494	0.00222981	0.00264386	0.00314904	0.00274985	0.00233544	0.00270627	0.002876	0.00289709	0.00260821	0.00274449	0.00249262	0.00315499	0.00274842	0.0023211	0.00281575	0.00264347	0.00283602	0.00278521	0.00260382
DMG	50	28.5	20	1.5	31.725	0.214667	176.767	0.00313642	0.00325642	0.00326023	0.00291768	0.00304583	0.0028809	0.00247242	0.00294387	0.00302398	0.00345061	0.00271023	0.00227233	0.00297451	0.00287119	0.00286316	0.00300131	0.00279761	0.00301902	0.00286366	0.0025898	0.00220926	0.00307559	0.00211391	0.00239176	0.00227882	0.00299548	0.00275938	0.00251194	0.00205676	0.00304346	0.00283802	0.00243631	0.00249411	0.00261097	0.00266498	0.0029375	0.0025724	0.00321318	0.0026047	0.00280283	0.00279756	0.00201128
DMG	50	28.5	20	1.5	31.725	0.214667	176.767	0.00305194	0.00282369	0.00315394	0.00303132	0.0029676	0.00289536	0.0025277	0.00301382	0.00296414	0.00341349	0.00323465	0.00165712	0.00293024	0.00304403	0.00293131	0.00308093	0.0028199	0.00323945	0.00293498	0.00241262	0.00277728	0.00287136	0.00216053	0.00231392	0.00207517	0.00309789	0.00281273	0.00261644	0.00239873	0.00284865	0.00252689	0.00263474	0.00235654	0.00248542	0.00292571	0.00273115	0.00235589	0.0028565	0.00227051	0.00290241	0.00285135	0.00264488
DMG	50	30.5	18	1.5	14.255	0.221	176.633	0.00298979	0.00297836	0.00291358	0.00302432	0.00298244	0.00298174	0.00229176	0.00305259	0.002923	0.00360768	0.0030041	0.00157627	0.00266549	0.00266775	0.00294847	0.00311692	0.00289983	0.00287708	0.00305784	0.00236532	0.00267668	0.00310616	0.00215435	0.00228787	0.00262718	0.00307943	0.00281387	0.00265862	0.00266214	0.00304175	0.00286062	0.00253601	0.00262093	0.00240474	0.00301	0.00245502	0.00220575	0.00324729	0.00247747	0.00290644	0.00287341	0.0026124
DMG	50	30.5	18	1.5	14.255	0.221	176.633	0.00292167	0.00344903	0.00295135	0.00295145	0.00285365	0.002868	0.00262351	0.0029191	0.00294293	0.00342714	0.0030105	0.0022309	0.00298509	0.00308044	0.00284258	0.00305522	0.00279495	0.00328026	0.00293315	0.00238482	0.0027896	0.00315572	0.00233868	0.00234182	0.00250501	0.00288316	0.00280899	0.00245959	0.00212147	0.00287181	0.00280452	0.00252069	0.00250627	0.0025271	0.00307335	0.0027678	0.00247769	0.00305962	0.00245846	0.00277938	0.00274178	0.00278877
DMG	50	32.5	16	1.5	18.735	0.212333	187.767	0.00303161	0.00305576	0.00315571	0.00292213	0.00293358	0.00294583	0.00273615	0.00315431	0.00304347	0.0035204	0.00246539	0.00219593	0.00308114	0.00308662	0.00280317	0.00298979	0.00274	0.00306056	0.00314944	0.00260977	0.00266717	0.00307252	0.00211196	0.00246535	0.00228715	0.00298175	0.00269807	0.00252165	0.00218133	0.00316991	0.00293293	0.00250041	0.00260917	0.00271014	0.00288333	0.00282049	0.0023255	0.00302733	0.00251158	0.00252117	0.00268726	0.00224006
DMG	50	32.5	16	1.5	18.735	0.212333	187.767	0.00294229	0.00312413	0.00316278	0.00290907	0.00306451	0.00285736	0.00259542	0.00303162	0.00290429	0.00352669	0.00294436	0.00170395	0.00285671	0.00294597	0.00283057	0.00297184	0.00270652	0.00300389	0.00318055	0.00250477	0.00267568	0.00326178	0.00233889	0.0023277	0.00257229	0.00303641	0.00266183	0.00257958	0.00265156	0.00287153	0.00254985	0.00256342	0.00279516	0.00266325	0.00287603	0.00272313	0.0024828	0.00305256	0.00260929	0.00278815	0.00274054	0.0025378
DMG	50	34.5	14	1.5	39.925	0.173667	181.6	0.00306677	0.00286202	0.00290793	0.00302882	0.00288303	0.00299778	0.00261205	0.00299811	0.00291538	0.00362893	0.0029249	0.00161969	0.00300854	0.00273231	0.00292808	0.00308	0.00283942	0.00313276	0.00322061	0.00233504	0.0021512	0.00295559	0.00224459	0.00236375	0.00200698	0.00285652	0.00278452	0.00252452	0.00264731	0.00260298	0.00275977	0.00252069	0.00270995	0.00243692	0.00263738	0.00282269	0.00248064	0.0027312	0.00245904	0.00279411	0.00283186	0.00262253
DMG	50	34.5	14	1.5	39.925	0.173667	181.6	0.00301423	0.00295442	0.00322003	0.0030011	0.00269129	0.00291094	0.00264535	0.00315063	0.003016	0.0035619	0.00309643	0.00155955	0.00293999	0.00290303	0.00291828	0.00308622	0.00280933	0.00287486	0.00274819	0.00277524	0.00277246	0.00286708	0.00252471	0.00237497	0.00226511	0.00299616	0.00279055	0.00254444	0.00232614	0.00296358	0.0028369	0.0026203	0.00250121	0.00220239	0.00290992	0.00253983	0.00256854	0.00290716	0.00253106	0.00284528	0.00279049	0.00257337
DMG	50	36.5	12	1.5	48.135	0.196	175.067	0.00287359	0.00290246	0.00322196	0.0027851	0.00305724	0.00292637	0.00254176	0.00294305	0.00305544	0.00347424	0.00291311	0.00240789	0.00321487	0.0030956	0.00287646	0.00302393	0.00275627	0.00302563	0.00295047	0.00263558	0.00262031	0.00309542	0.00238657	0.00278217	0.00212296	0.00314766	0.00270524	0.00259253	0.00252967	0.00287316	0.00291836	0.00257461	0.00245611	0.00256391	0.00302213	0.00280533	0.00243957	0.00290803	0.00238251	0.00274655	0.00275255	0.00256836
DMG	50	36.5	12	1.5	48.135	0.196	175.067	0.0028812	0.00288326	0.00277486	0.00291385	0.00294993	0.00285979	0.00262312	0.00280785	0.00308482	0.00352883	0.0031198	0.00168231	0.00300278	0.00289672	0.00288669	0.00305487	0.00277516	0.00305384	0.00296675	0.0026711	0.00272879	0.00304427	0.0025384	0.00239105	0.00262211	0.00304188	0.00272813	0.00255444	0.0027034	0.00286496	0.00263129	0.00282061	0.00228648	0.00249645	0.00264505	0.00277617	0.00240302	0.00266671	0.00237858	0.00284801	0.00281912	0.00260213
DMG	50	38.5	10	1.5	69.79	0.171333	182.3	0.00302848	0.00299512	0.00333629	0.00288573	0.0029412	0.00287081	0.00261994	0.00302588	0.00302771	0.00339523	0.002889	0.00220752	0.00317497	0.00294331	0.00287321	0.00301345	0.00276504	0.00300131	0.00301446	0.00247702	0.00260648	0.00301646	0.002285	0.00227546	0.00208305	0.00293314	0.00270523	0.00260924	0.00252751	0.00296382	0.00272191	0.00275617	0.00236735	0.00254593	0.00297045	0.0027013	0.00238901	0.00317484	0.00251939	0.002745	0.00276395	0.00248366
DMG	50	38.5	10	1.5	69.79	0.171333	182.3	0.0028282	0.00317314	0.00273232	0.00299623	0.00287746	0.00290978	0.00254568	0.00274267	0.0031374	0.00349797	0.00314301	0.0016116	0.00279861	0.00293266	0.00294685	0.00309153	0.00279273	0.00338942	0.00286284	0.00240833	0.00275485	0.00289202	0.00202395	0.00240627	0.00240093	0.00328514	0.00281903	0.00235555	0.00211545	0.00271006	0.00265953	0.00260594	0.00272552	0.00262799	0.00292268	0.00275908	0.00236246	0.00318066	0.00217026	0.00282179	0.00283698	0.00255359
DMG	50	40.5	8	1.5	58.665	0.185667	179.133	0.00307219	0.00304618	0.00297859	0.00286461	0.00307208	0.00296641	0.00246439	0.00305346	0.00296269	0.0035593	0.00274419	0.00222463	0.00311669	0.00284473	0.00291606	0.00303792	0.00280336	0.00304672	0.00302095	0.002506	0.00214689	0.00313107	0.00203976	0.00252072	0.00206267	0.00299725	0.0027681	0.00251841	0.00249194	0.00307844	0.00270756	0.00251415	0.0025488	0.0024917	0.00299824	0.0028402	0.00256532	0.002878	0.00268091	0.0024062	0.00279654	0.00211956
DMG	50	40.5	8	1.5	58.665	0.185667	179.133	0.00302045	0.00283182	0.00288803	0.00294884	0.00272385	0.00287952	0.00251616	0.0029511	0.00308403	0.00350999	0.00310537	0.00156194	0.00283904	0.00273155	0.00287245	0.00307198	0.0027662	0.00315162	0.00289526	0.00244471	0.00271665	0.00266232	0.00265366	0.00241257	0.00258663	0.00297315	0.00272612	0.00249454	0.00270747	0.00257517	0.00246357	0.00263755	0.00228849	0.00261599	0.00285657	0.00277551	0.00241716	0.00301115	0.00233537	0.00280328	0.00275884	0.00252706
DMG	50	42.5	6	1.5	77.715	0.211	181.6	0.00300668	0.00281774	0.00305784	0.00298044	0.00288373	0.0029475	0.00234957	0.00281184	0.00283318	0.00364825	0.00292821	0.00207757	0.00310411	0.00302006	0.00285152	0.0030277	0.00277353	0.00303078	0.0027593	0.00259814	0.00275266	0.00292105	0.00259823	0.00244172	0.00232478	0.00315288	0.00273196	0.00292333	0.00267709	0.00304149	0.00259814	0.00259086	0.00285963	0.00233283	0.00276519	0.00282261	0.00248217	0.00277702	0.00238969	0.0028617	0.0027864	0.00261298
DMG	50	42.5	6	1.5	77.715	0.211	181.6	0.0031824	0.0029813	0.00288118	0.00301116	0.00306323	0.00288765	0.00252266	0.00310822	0.00296298	0.00338968	0.00293413	0.00177957	0.00269453	0.00281882	0.00289267	0.00309248	0.00276646	0.00287037	0.00293345	0.00229621	0.00275994	0.00315304	0.00223666	0.00238004	0.00219145	0.00298795	0.00281155	0.00252417	0.00216203	0.00269563	0.0031714	0.0025395	0.00246525	0.00266624	0.00287549	0.00267621	0.00258445	0.0030543	0.00250548	0.00280487	0.00278317	0.00260273
DMG	50	44.5	4	1.5	23.97	0.217	175.833	0.00343895	0.00309429	0.0031404	0.00302649	0.00288515	0.00298936	0.00252198	0.00285273	0.00293825	0.00355109	0.00297265	0.00173598	0.00297873	0.00317201	0.00286398	0.00306942	0.0028017	0.00290698	0.00291988	0.00250465	0.00275971	0.00303103	0.00238407	0.00278159	0.0025778	0.00293538	0.00275849	0.00249017	0.00259356	0.00290949	0.0028706	0.00261907	0.00241461	0.00246038	0.00267944	0.00256917	0.00273982	0.0030201	0.00253301	0.00273118	0.00270944	0.00254637
DMG	50	44.5	4	1.5	23.97	0.217	175.833	0.00342061	0.00317712	0.00339952	0.00297553	0.00266452	0.00286671	0.00242567	0.00292521	0.00287318	0.0034486	0.00295369	0.00174314	0.00271837	0.00288862	0.00285457	0.00305441	0.0027481	0.00309312	0.00312101	0.00278563	0.00271987	0.00289806	0.0026183	0.00235784	0.00215898	0.00281289	0.00275384	0.0029668	0.00267477	0.00287273	0.00264157	0.00261695	0.00276529	0.00244827	0.00282477	0.00276513	0.00256499	0.00312982	0.00230373	0.00285792	0.00275086	0.00254091
DMG	50	44.6	3.9	1.5	71.935	0.165333	175.167	0.00337922	0.00280637	0.00339353	0.00291699	0.0028863	0.00289006	0.0025218	0.00294404	0.00301296	0.00354797	0.00289692	0.00170251	0.00295175	0.00287871	0.00285187	0.00299208	0.00274553	0.00306669	0.00295106	0.00265262	0.00274382	0.00295944	0.00261902	0.0024634	0.00254573	0.00292555	0.00274633	0.00300282	0.00265544	0.00296102	0.00303097	0.00271999	0.00253889	0.00261163	0.00301135	0.002683	0.00277289	0.00285349	0.00244988	0.00284078	0.00276544	0.00256798
DMG	50	44.6	3.9	1.5	71.935	0.165333	175.167	0.00345867	0.00303505	0.00290167	0.00291841	0.00313088	0.00283577	0.00246948	0.0027431	0.00284759	0.00351599	0.00314093	0.00176982	0.00293467	0.00292061	0.00285503	0.00302305	0.00273532	0.00275759	0.00285969	0.00273092	0.00270959	0.00273231	0.00263499	0.00277275	0.00269406	0.00289435	0.00271499	0.0029615	0.00271273	0.00269179	0.00250814	0.00257294	0.00232891	0.00239502	0.00312797	0.00284279	0.00278247	0.00301053	0.00243492	0.0029017	0.00276253	0.00260722
DMPE	50	38.5	11.05	0.45	31.655	0.253	262.4	0.00355814	0.00283081	0.00295471	0.00312625	0.00283894	0.00286367	0.00255943	0.00292507	0.00277812	0.00340699	0.00329816	0.00151536	0.00269008	0.00310339	0.00291841	0.00305361	0.00270257	0.00309151	0.00298133	0.00273578	0.00267984	0.00292663	0.00273206	0.0024216	0.00260412	0.00306518	0.00275727	0.00246637	0.00232041	0.00292851	0.00283064	0.00265527	0.00265758	0.00245267	0.00301998	0.00268871	0.00260836	0.00292855	0.00233861	0.00269252	0.00276482	0.00248208
DMPE	50	38.5	11.05	0.45	31.655	0.253	262.4	0.00304573	0.00291431	0.00320155	0.00306296	0.00292742	0.00288246	0.00249648	0.00307759	0.00302864	0.00338919	0.00335929	0.00190282	0.0028138	0.00300944	0.00294209	0.00304536	0.00284152	0.00308908	0.00283625	0.00224805	0.00278456	0.00300639	0.00261989	0.00237669	0.0021539	0.0029993	0.00277847	0.00249799	0.00263642	0.0029256	0.00278179	0.00259959	0.0023628	0.00255269	0.00273011	0.00272142	0.0025452	0.00300332	0.00251923	0.00278847	0.00282055	0.00252777
DMPE	50	38.5	11	0.5	57.795	0.258333	224.7	0.00290216	0.00315507	0.00285868	0.00310461	0.00292795	0.00287036	0.00255054	0.0029749	0.00279632	0.00339197	0.00327296	0.00211302	0.00304827	0.00281207	0.00296263	0.00306761	0.00271035	0.00303993	0.00297944	0.00252082	0.00268496	0.00312858	0.00256529	0.00236668	0.00215157	0.00301089	0.00276564	0.00253264	0.00269	0.00267075	0.00258786	0.0025156	0.00241828	0.00267631	0.00296484	0.00280867	0.00252538	0.00301101	0.00237703	0.00269648	0.00288939	0.00257138
DMPE	50	38.5	11	0.5	57.795	0.258333	224.7	0.00319848	0.00309115	0.0029629	0.00306062	0.00288257	0.00284639	0.00252484	0.0030571	0.00303169	0.00346909	0.0032413	0.00174591	0.0031887	0.00307197	0.00287098	0.00302903	0.00280421	0.00311472	0.00297195	0.00241986	0.00274899	0.00281129	0.00258385	0.002318	0.0026542	0.00297332	0.00279833	0.00243268	0.00225845	0.00262388	0.0027576	0.00253513	0.00242859	0.00257004	0.00311393	0.00283047	0.00265871	0.00305192	0.0024638	0.00239183	0.00283564	0.00252787
DMPE	50	38.5	10.75	0.75	58.495	0.125	184.067	0.00321397	0.00306147	0.00297699	0.0030434	0.00269745	0.00285605	0.00269568	0.00315438	0.0031372	0.00346493	0.00330839	0.00231232	0.0028823	0.0028859	0.00290384	0.0029961	0.00271454	0.00314267	0.00293153	0.00241036	0.00260546	0.00275009	0.0021808	0.00233223	0.00230764	0.00321761	0.0027461	0.0025142	0.00235309	0.0031167	0.00284736	0.00239175	0.00265113	0.00256555	0.00281004	0.00280884	0.00249792	0.00302096	0.00241848	0.00267595	0.00279339	0.00252552
DMPE	50	38.5	10.75	0.75	58.495	0.125	184.067	0.00314338	0.00307564	0.0028704	0.00291491	0.00287415	0.0028481	0.00243898	0.0030236	0.00302297	0.00340169	0.00326655	0.00242687	0.00291321	0.00297964	0.00284861	0.00299872	0.00274469	0.00323867	0.0028291	0.00230998	0.00264234	0.00298602	0.00220431	0.00252706	0.00263813	0.00309748	0.00276207	0.00262448	0.0022351	0.00313201	0.00269442	0.00253985	0.00230827	0.00259024	0.00289668	0.0031721	0.00253958	0.00322801	0.00259365	0.00274641	0.0027219	0.002503
DMPE	50	38.5	10.5	1	61.465	0.144333	171.567	0.0028633	0.00325836	0.00285898	0.00305856	0.00289003	0.00287781	0.00266667	0.00287034	0.00288076	0.00336265	0.00339876	0.00184985	0.00300441	0.00299469	0.00293835	0.00300082	0.00275012	0.00292883	0.00315118	0.00243201	0.00285329	0.00302331	0.00196556	0.0025993	0.00273928	0.00325422	0.00271344	0.00249498	0.00271937	0.00264543	0.00248634	0.00269502	0.00241633	0.00254033	0.00274845	0.00291885	0.00247694	0.00301556	0.00259794	0.0027343	0.00278704	0.00257684
DMPE	50	38.5	10.5	1	61.465	0.144333	171.567	0.00297468	0.00301967	0.00266803	0.00290873	0.00309788	0.00283179	0.00266881	0.00296814	0.00274923	0.00329407	0.0033021	0.00185955	0.00298817	0.00308113	0.00286081	0.00297424	0.00277975	0.00309449	0.0029915	0.00247014	0.00268904	0.00308984	0.00257504	0.00229086	0.00263964	0.00312717	0.00277791	0.0027351	0.0023158	0.00303033	0.00303433	0.00251182	0.00263255	0.00266185	0.00292097	0.00280725	0.00245336	0.00320663	0.00258319	0.00275029	0.00276911	0.00254108
DMPE	50	38.5	10.25	1.25	53.065	0.234	170.133	0.00311295	0.0030504	0.00307083	0.00315799	0.0027968	0.00287422	0.00267588	0.00308646	0.00286327	0.00339697	0.00342332	0.00213066	0.00296134	0.0029618	0.00289819	0.00297346	0.00281148	0.00315941	0.00290773	0.00259715	0.00227387	0.00294919	0.00231371	0.0022456	0.00266746	0.00307738	0.00271393	0.00252878	0.00259441	0.00306767	0.00272926	0.00271256	0.00264898	0.00243922	0.00285941	0.00290043	0.00252751	0.00318574	0.00242057	0.00238189	0.00281601	0.00254304
DMPE	50	38.5	10.25	1.25	53.065	0.234	170.133	0.00322054	0.0031503	0.00282134	0.00294969	0.00300038	0.00283355	0.00253074	0.00301299	0.00280264	0.0033189	0.00322049	0.00224856	0.0031488	0.00303303	0.00284956	0.00296656	0.00278372	0.00304348	0.00299582	0.00255175	0.00235481	0.00304407	0.0021421	0.00267538	0.00221308	0.00310535	0.00273051	0.00251074	0.0023141	0.00307315	0.00286086	0.00250146	0.00244944	0.00248306	0.0029268	0.00287484	0.00252273	0.00300484	0.00241187	0.00258351	0.00273182	0.00246773
DMPE	50	38.5	10	1.5	68.07	0.136	132.167	0.00324277	0.00283793	0.00302444	0.0031589	0.00288896	0.00292879	0.00256763	0.00312794	0.00297685	0.00352435	0.00339914	0.00229869	0.00309264	0.00300882	0.00291606	0.00306192	0.00279583	0.00310443	0.00304225	0.00254696	0.00274179	0.00293152	0.00259583	0.00267255	0.00217988	0.00294445	0.00273793	0.00248448	0.00256756	0.00253433	0.00281949	0.00257657	0.00244828	0.00257241	0.00314555	0.00267667	0.00247616	0.00291717	0.00239767	0.0022837	0.00280787	0.00252656
DMPE	50	38.5	10	1.5	68.07	0.136	132.167	0.00293242	0.00300822	0.00304645	0.00296558	0.00270456	0.00284534	0.00281816	0.00296255	0.00310545	0.00339999	0.00329012	0.00176963	0.00303671	0.00287538	0.00287684	0.00303803	0.00282099	0.00282219	0.00293251	0.00257552	0.00285383	0.00283772	0.00218353	0.00219074	0.00268125	0.00295588	0.00279126	0.00243995	0.00213155	0.00272937	0.00276084	0.00257183	0.00267753	0.00253918	0.00292248	0.00290489	0.0027118	0.00292728	0.0024502	0.00274872	0.00275612	0.00255245
DMPE	50	38.5	9.75	1.75	70.82	0.167333	123.933	0.0029763	0.00327775	0.00339302	0.00314144	0.00306628	0.00286454	0.00283682	0.00282704	0.00285313	0.0031709	0.00313136	0.00225084	0.0030597	0.00306324	0.00291468	0.002984	0.00284071	0.00306271	0.00314896	0.00236735	0.00268076	0.00298451	0.00242168	0.00229508	0.00217432	0.00301039	0.00268102	0.00270469	0.00229648	0.00314701	0.00282088	0.00247746	0.002548	0.00278672	0.00308004	0.00290324	0.00267065	0.00314748	0.00252632	0.00247848	0.00282706	0.00200902
DMPE	50	38.5	9.75	1.75	70.82	0.167333	123.933	0.00309244	0.00308159	0.00306014	0.0028142	0.00294618	0.00286186	0.00252644	0.00320373	0.00294457	0.00336353	0.00326368	0.00230936	0.00302497	0.0033148	0.00284213	0.00295809	0.00281465	0.00303363	0.00306904	0.00278308	0.00265184	0.00304169	0.00198343	0.00224887	0.00227609	0.00292206	0.00282848	0.00262594	0.00239109	0.00317544	0.00261597	0.00236043	0.00249024	0.00259944	0.00300776	0.00291192	0.00238233	0.00308727	0.00263014	0.00247983	0.00269301	0.00250558
DMPE	50	38.5	9.5	2	59.475	0.145333	113.6	0.00314278	0.00334288	0.00305894	0.003058	0.0031036	0.00291222	0.00261485	0.0030671	0.00312957	0.00336468	0.00331113	0.0024007	0.00287369	0.0030908	0.00292653	0.00302559	0.00278297	0.00319387	0.0030477	0.00252324	0.00273142	0.00301891	0.00225471	0.00239427	0.00214057	0.00310574	0.00277444	0.00239585	0.00227497	0.00296356	0.00276817	0.00254026	0.00249171	0.00244179	0.00294766	0.0027686	0.00263852	0.00311966	0.00259855	0.00271172	0.00293924	0.00219938
DMPE	50	38.5	9.5	2	59.475	0.145333	113.6	0.00306685	0.0032405	0.00294641	0.00291352	0.00272807	0.0028527	0.00254491	0.00284128	0.00311072	0.0034385	0.00316582	0.00162648	0.00297267	0.0029232	0.00285199	0.00300891	0.00275001	0.00307719	0.00309937	0.00269956	0.00283973	0.00293249	0.00211154	0.00234172	0.00221749	0.00310364	0.00280273	0.00236574	0.00265602	0.00295704	0.00277795	0.00261098	0.00239427	0.00253885	0.00300908	0.0026921	0.00248963	0.00304875	0.00262644	0.00273213	0.00273499	0.00266647
DMPE	50	38.5	9.25	2.25	66.925	0.174667	116.167	0.00284133	0.00290619	0.00296506	0.00309985	0.00306409	0.00290211	0.00262992	0.00297643	0.00310181	0.00315463	0.00341293	0.0024281	0.00287057	0.00303198	0.00290612	0.00302496	0.00280999	0.00295455	0.0031668	0.0023975	0.00276621	0.00323568	0.00221265	0.0023737	0.0020604	0.00305512	0.00272435	0.00250398	0.00265193	0.00273114	0.0026878	0.00261942	0.00252826	0.00265952	0.00314823	0.00285869	0.00250847	0.00302189	0.00241866	0.00253446	0.00287772	0.00209201
DMPE	50	38.5	9.25	2.25	66.925	0.174667	116.167	0.00300092	0.00316361	0.00280457	0.00295891	0.00300331	0.00285727	0.00245439	0.00306226	0.00295268	0.00338264	0.00315633	0.00176939	0.0030906	0.00289622	0.00284326	0.00299743	0.00275562	0.00284402	0.00299788	0.00272542	0.00283454	0.00306414	0.00217024	0.00238611	0.0022248	0.00301965	0.0027856	0.00238692	0.00262234	0.00290363	0.00264124	0.00258028	0.00249186	0.00259795	0.00268677	0.00275747	0.00241466	0.00294962	0.00246966	0.0027754	0.0026897	0.00252479
DMPE	50	38.5	9	2.5	52.76	0.201667	107.2	0.00287362	0.00308393	0.0029631	0.00313432	0.00287774	0.00286699	0.00257473	0.00314108	0.00291712	0.00329164	0.00340616	0.00166607	0.00304418	0.00283483	0.00289482	0.00301631	0.00280952	0.00299763	0.00278632	0.0024367	0.00256185	0.00287936	0.00240479	0.00221921	0.00212786	0.00314409	0.00273531	0.00244235	0.00265516	0.00322198	0.00282122	0.00253963	0.00227324	0.00239238	0.00304299	0.00252598	0.00239342	0.00323798	0.002436	0.00272077	0.00283665	0.00267898
DMPE	50	38.5	9	2.5	52.76	0.201667	107.2	0.00297626	0.00325575	0.00299308	0.00301807	0.00275646	0.0028801	0.00254567	0.00281823	0.00306184	0.00346741	0.00325232	0.00177055	0.00293564	0.00289881	0.0028613	0.00305955	0.00280504	0.00292483	0.00279558	0.00260273	0.00286269	0.00292081	0.00263707	0.00238476	0.00226083	0.00271279	0.00278395	0.00247745	0.00267365	0.00300514	0.0026338	0.00260698	0.00239198	0.002513	0.00287366	0.00283508	0.00242284	0.00287734	0.0023966	0.00279778	0.00275324	0.00260486
DMPE	50	38.5	8.75	2.75	66.84	0.209333	107.933	0.00316454	0.0033067	0.00309741	0.00321623	0.00298522	0.00279508	0.00259208	0.00307225	0.00307781	0.003505	0.00336905	0.00187399	0.00326563	0.00305405	0.0029676	0.00296538	0.00271879	0.00312719	0.00301221	0.00242319	0.00281514	0.00295725	0.00229327	0.00256354	0.00240029	0.00285132	0.00263782	0.00260487	0.00232534	0.00302847	0.00281335	0.00250935	0.00264336	0.00258082	0.00291657	0.00280011	0.00264907	0.00308578	0.00245876	0.00253612	0.00299637	0.0027824
DMPE	50	38.5	8.75	2.75	66.84	0.209333	107.933	0.00319164	0.00318149	0.00307489	0.00298187	0.00297243	0.00290309	0.00264418	0.00297537	0.00305866	0.00335637	0.00333011	0.00164984	0.00308001	0.00286417	0.00292561	0.00305092	0.00288463	0.0030883	0.00312964	0.00270891	0.00266853	0.00293835	0.00264541	0.00233824	0.00204243	0.00304364	0.00286368	0.00247492	0.00259281	0.00287427	0.00266928	0.00262512	0.00235824	0.00262925	0.00293094	0.00283243	0.00253028	0.00311469	0.0023292	0.00286001	0.0027759	0.00211967
DMPE	50	38.5	8.5	3	67.3	0.22	101.067	0.00318484	0.00304321	0.00299647	0.00307919	0.00314307	0.00287068	0.00256503	0.00297502	0.00269336	0.00332287	0.00317753	0.00235614	0.00295356	0.00310336	0.00294232	0.00299035	0.0027617	0.00314954	0.00291714	0.00244218	0.00267649	0.00289334	0.00219425	0.00258794	0.00221955	0.00285126	0.00270728	0.00266044	0.00228388	0.00291004	0.0027227	0.0023665	0.00267004	0.00254252	0.00306727	0.00287875	0.00250388	0.00311572	0.00240291	0.00249436	0.00274389	0.00248532
DMPE	50	38.5	8.5	3	67.3	0.22	101.067	0.00329964	0.00326438	0.00320767	0.00292111	0.00285108	0.00284689	0.00277474	0.00302689	0.00292259	0.00332433	0.00307117	0.00247263	0.00306919	0.00321364	0.00282449	0.00299897	0.00274445	0.0032233	0.00301471	0.00244559	0.00282152	0.00287802	0.00257824	0.0024149	0.00234004	0.00317071	0.00277966	0.00264835	0.00236754	0.00297795	0.00299519	0.00258445	0.00254126	0.00260023	0.00287736	0.00284162	0.00251939	0.0031744	0.00232044	0.00240208	0.00270418	0.00259937
DMPE	50	38.5	8.25	3.25	54.1	0.195667	94.8667	0.00279517	0.00299094	0.00334382	0.00314166	0.00317053	0.00288409	0.00281781	0.00300499	0.00286217	0.00339764	0.00330788	0.00232053	0.00302441	0.00288374	0.00292488	0.00299079	0.00277433	0.00322814	0.00313669	0.00232254	0.00265674	0.00312281	0.00234976	0.00244013	0.00212889	0.0030384	0.00267957	0.00255149	0.00243499	0.00323186	0.00305811	0.0024829	0.00250803	0.00242194	0.00290508	0.00291662	0.00245198	0.00295237	0.0023387	0.00267984	0.00281581	0.00249794
DMPE	50	38.5	8.25	3.25	54.1	0.195667	94.8667	0.00308459	0.00311937	0.00295048	0.00304858	0.00292975	0.00288206	0.00254343	0.00297881	0.00301839	0.00340583	0.00321464	0.00180923	0.00293636	0.00321808	0.00286517	0.00302897	0.00275685	0.00306699	0.00295122	0.00246791	0.00269742	0.00281808	0.00213018	0.00237538	0.00231291	0.0029721	0.0027848	0.00284692	0.00226825	0.0029328	0.00282327	0.00248365	0.00267183	0.0026351	0.00312818	0.00271326	0.0024578	0.00326634	0.00248236	0.00240851	0.00270772	0.00248351
DMPE	50	38.5	8	3.5	66.79	0.203	91.0333	0.00304656	0.00281494	0.00290499	0.00311669	0.00295605	0.00291673	0.00250287	0.00329698	0.00285202	0.00334574	0.00336705	0.00226649	0.00286269	0.00292599	0.00287809	0.00299702	0.00284193	0.00322494	0.00323727	0.00229514	0.0026783	0.00270909	0.00229643	0.00238023	0.00231124	0.00295675	0.00275235	0.00249753	0.00256096	0.00313623	0.00270962	0.00237606	0.00268732	0.00266852	0.00310521	0.00269661	0.00241424	0.0031875	0.00236569	0.00258559	0.00289726	0.00254826
DMPE	50	38.5	8	3.5	66.79	0.203	91.0333	0.00314587	0.00310859	0.00303918	0.00303804	0.00300712	0.00283917	0.00264976	0.00303096	0.00285285	0.00335127	0.0031497	0.00233212	0.00278276	0.00315563	0.00284864	0.00298533	0.00275736	0.00323279	0.00278939	0.00256085	0.00273122	0.00292772	0.00221338	0.0022556	0.00258424	0.00287707	0.00276283	0.00251026	0.00257646	0.00295405	0.0026143	0.00249119	0.00253581	0.00260916	0.00300109	0.00296858	0.00235653	0.00311072	0.00243721	0.0024176	0.00268813	0.00262561
DMPE	50	38.5	7.75	3.75	57.06	0.196	97.4333	0.00304427	0.00321661	0.00309633	0.00314774	0.00312512	0.00287738	0.00259885	0.00307983	0.00301538	0.00337589	0.00337839	0.00235652	0.00288368	0.00292972	0.00288539	0.00300524	0.00284225	0.00325126	0.00296159	0.00254821	0.00271802	0.00296973	0.00265223	0.0023561	0.00202062	0.0033932	0.00273658	0.00265602	0.00257631	0.00312355	0.00269601	0.0025999	0.00239981	0.0026818	0.00288648	0.00290233	0.00253428	0.00309222	0.00261039	0.00281407	0.00279589	0.00211384
DMPE	50	38.5	7.75	3.75	57.06	0.196	97.4333	0.00306267	0.00300586	0.0030767	0.0031212	0.00264065	0.00291187	0.00257649	0.00278964	0.00277417	0.00345991	0.00323089	0.00165491	0.0027722	0.00296268	0.00286845	0.00303733	0.00289324	0.00297877	0.00315151	0.0025618	0.00275406	0.00277195	0.00266335	0.00241696	0.00213795	0.00296901	0.00282965	0.00265673	0.00261664	0.00282277	0.00254867	0.0025565	0.00247868	0.00248735	0.00274999	0.00296653	0.00224471	0.00296048	0.00239031	0.00278968	0.002765	0.00207381
DMPE	50	38.5	7.5	4	64.78	0.166333	98.4667	0.00320634	0.00315272	0.00310295	0.00270428	0.00302152	0.00271275	0.00275261	0.00309024	0.00322194	0.00331411	0.00308484	0.00249932	0.0032977	0.00328104	0.00282256	0.00255965	0.00268286	0.00330029	0.00325707	0.00249573	0.00234352	0.00320722	0.00231811	0.00256671	0.00232584	0.00316768	0.00219902	0.0028466	0.00228731	0.00314152	0.00280302	0.00250521	0.00258355	0.00277791	0.0029745	0.00306467	0.00278236	0.00326388	0.00260411	0.00272014	0.00295606	0.00214632
DMPE	50	38.5	7.5	4	64.78	0.166333	98.4667	0.00290535	0.0027024	0.00289145	0.00311473	0.00280159	0.00298307	0.00266864	0.00281938	0.00265649	0.00350068	0.00331507	0.00175274	0.00309544	0.00291499	0.00294259	0.00310635	0.00285793	0.00309341	0.00300697	0.00278026	0.00287103	0.00298162	0.00226477	0.00253393	0.00223258	0.0028228	0.0027821	0.00254338	0.00261251	0.00308651	0.00292152	0.00259922	0.00255139	0.00255736	0.00287827	0.00287122	0.00251079	0.00292073	0.00238323	0.00277121	0.00277254	0.0025259
DMPE	50	38.5	7.25	4.25	60.715	0.185	89.0333	0.00355914	0.0031638	0.00292533	0.00320033	0.00305859	0.00287942	0.00290047	0.00305384	0.0029901	0.00346824	0.00342199	0.00149552	0.00295676	0.00310679	0.0028802	0.00296394	0.00288507	0.00303417	0.00287859	0.00243974	0.00272828	0.00279293	0.00229232	0.00242662	0.00231596	0.00268761	0.00274625	0.00243006	0.0020718	0.00317792	0.00307421	0.00249985	0.00256289	0.00244452	0.0028267	0.00302303	0.00241631	0.00277468	0.00249461	0.00243429	0.00287726	0.00211628
DMPE	50	38.5	7.25	4.25	60.715	0.185	89.0333	0.00306246	0.00307212	0.00317061	0.00314277	0.00293779	0.00284621	0.00248892	0.00311011	0.00283841	0.00320354	0.00332263	0.00242935	0.00292231	0.00303782	0.00285957	0.00302851	0.00277092	0.0030701	0.00306235	0.00238855	0.00271764	0.00315247	0.00212469	0.00225717	0.00216673	0.0029564	0.00276859	0.00265291	0.00256732	0.00294125	0.0027759	0.00234462	0.00260683	0.00246907	0.00300509	0.00283581	0.00241804	0.00289128	0.00240022	0.00274834	0.00273659	0.00205258
DMPE	50	38.5	7	4.5	44.7	0.206333	84.1333	0.00312046	0.00307883	0.00328414	0.00302465	0.00303284	0.00286445	0.00252329	0.00306251	0.00283944	0.00343504	0.00347584	0.00215799	0.00291032	0.00314709	0.00281767	0.00290069	0.00282629	0.0031287	0.00306017	0.00259938	0.0026725	0.0030669	0.00221183	0.00238011	0.0022613	0.0031009	0.00270903	0.0027239	0.0023063	0.00286494	0.00286957	0.00251033	0.00254732	0.00260155	0.00318148	0.00262186	0.0024822	0.00306224	0.00269494	0.0027876	0.00283673	0.00210786
DMPE	50	38.5	7	4.5	44.7	0.206333	84.1333	0.00323758	0.00309572	0.00287501	0.00299009	0.00291968	0.00285638	0.00280586	0.00317706	0.00300242	0.00347398	0.00325414	0.00221578	0.00301235	0.00293479	0.00281577	0.00296462	0.00275185	0.0031819	0.00304397	0.00255514	0.00264818	0.00311335	0.00212475	0.00235234	0.00266775	0.00305923	0.00276536	0.00265037	0.00254297	0.00279378	0.00292219	0.00247751	0.00251114	0.00244993	0.0030896	0.00282577	0.00266451	0.0031178	0.00236885	0.00275082	0.00278669	0.0025495
DMPE	50	38.5	6.75	4.75	55.725	0.182667	84.9	0.00347784	0.00303371	0.00335581	0.00319311	0.00299269	0.00284307	0.0028165	0.00299845	0.00310909	0.00331413	0.00325152	0.0021255	0.00295942	0.00305648	0.00287121	0.00270826	0.00286156	0.00312718	0.00292873	0.00247719	0.00260798	0.00297056	0.00217022	0.00230812	0.00209769	0.00297512	0.00267555	0.00266591	0.00238813	0.00309826	0.00276385	0.00229034	0.00243313	0.00270635	0.00302596	0.00301647	0.0025322	0.0030274	0.00238162	0.00243323	0.00279415	0.00211056
DMPE	50	38.5	6.75	4.75	55.725	0.182667	84.9	0.00308275	0.0028338	0.00292852	0.00321195	0.00295798	0.00292555	0.0024915	0.00311157	0.00285656	0.00334748	0.00326876	0.00221867	0.00315501	0.00290492	0.00285624	0.00307106	0.00280783	0.00309567	0.00305377	0.00254957	0.00270815	0.00299419	0.00225408	0.00219221	0.00264869	0.00288439	0.00279754	0.00253194	0.00230321	0.00292464	0.00283631	0.00249864	0.00259454	0.00246422	0.00294776	0.00275441	0.00241544	0.0031542	0.00251919	0.00262149	0.00270363	0.00212356
DMPE	50	38.5	6.5	5	45.99	0.177	84.7	0.00280607	0.0027815	0.00320873	0.00312986	0.0031628	0.00283977	0.00244441	0.00305072	0.00309159	0.00323841	0.00324109	0.00208455	0.00290769	0.00286115	0.00285313	0.00300281	0.00280343	0.00299879	0.00324736	0.00237463	0.00264746	0.00313854	0.00215723	0.00252405	0.00228244	0.00304821	0.00270753	0.00263889	0.00254633	0.00315279	0.00281168	0.0027302	0.00264985	0.0026139	0.00293576	0.00273208	0.00252283	0.0029957	0.00242281	0.00255151	0.00277143	0.00200722
DMPE	50	38.5	6.5	5	45.99	0.177	84.7	0.00287222	0.00283302	0.00314881	0.00313254	0.00280121	0.00288229	0.00258292	0.00298053	0.00313704	0.00342686	0.0031458	0.001663	0.00295647	0.00294926	0.00283513	0.00299813	0.00281698	0.00307772	0.0029057	0.00245125	0.00276414	0.00287383	0.00222652	0.00235136	0.00263012	0.00307264	0.0027989	0.00266554	0.00260068	0.00275561	0.0027238	0.00246274	0.00250847	0.00265538	0.00301108	0.00300939	0.00230095	0.00306476	0.00253398	0.00279055	0.00279859	0.00206225
DMPE	50	38.5	6.25	5.25	57.285	0.198667	85.1667	0.00337163	0.00298304	0.0032144	0.00296937	0.0031522	0.0026678	0.00279655	0.00309246	0.00304053	0.00313288	0.00295618	0.00242584	0.00319973	0.00325086	0.00274341	0.00253246	0.00275595	0.00327239	0.00307295	0.00274176	0.00238043	0.00327775	0.00224458	0.0026189	0.00240734	0.00309941	0.00256851	0.00281925	0.00247903	0.00303092	0.00287233	0.00247957	0.00270454	0.00269767	0.00306969	0.00290841	0.00255063	0.00318432	0.00249012	0.00250719	0.00276682	0.00221326
DMPE	50	38.5	6.25	5.25	57.285	0.198667	85.1667	0.00305617	0.00320797	0.00314381	0.00328249	0.00266286	0.00291739	0.00248136	0.00292062	0.00296019	0.00319461	0.0033437	0.00181372	0.00314997	0.00296961	0.00287469	0.00304433	0.00281282	0.00293734	0.00271193	0.00241038	0.00271209	0.00295272	0.00198703	0.00236297	0.0027342	0.00284062	0.00280324	0.00250579	0.00262324	0.00305554	0.00272379	0.0025892	0.00259965	0.00236832	0.00285834	0.00274156	0.00253372	0.00303748	0.00244884	0.00277461	0.00277788	0.00207962
DMPE	50	38.5	6	5.5	52.46	0.195667	82.5333	0.00349128	0.00292687	0.00297717	0.00315142	0.00305785	0.00284245	0.00273279	0.00305598	0.00303742	0.00330367	0.00333466	0.00233869	0.0031205	0.00304827	0.00289604	0.00292559	0.00279565	0.00311858	0.00339941	0.00251495	0.00260335	0.0029952	0.00231451	0.00264176	0.00228523	0.00329717	0.00264118	0.00279441	0.00233137	0.00305791	0.00285751	0.00236731	0.00254619	0.0026755	0.0029267	0.00273097	0.0027816	0.00318955	0.00249192	0.00235922	0.00282827	0.00204672
DMPE	50	38.5	6	5.5	52.46	0.195667	82.5333	0.00312877	0.00296362	0.00312747	0.00313705	0.00281753	0.00288195	0.00283453	0.00301409	0.00271726	0.00322108	0.00320595	0.00241065	0.00313616	0.00317048	0.00282324	0.00303983	0.00278573	0.00294668	0.0031505	0.00248818	0.00247989	0.00299343	0.0020807	0.00235116	0.00233145	0.00308674	0.00277711	0.00263042	0.00260239	0.00294271	0.00266393	0.00242743	0.00243159	0.0024919	0.00286032	0.00285324	0.00254432	0.00297118	0.00267767	0.00275247	0.00277811	0.00217382
DMPE	50	38.5	5.75	5.75	56.72	0.191667	76.5	0.00359342	0.00309655	0.00305427	0.00316068	0.00302458	0.00286937	0.0025437	0.00318711	0.00316071	0.00343207	0.00322506	0.00227267	0.00317937	0.00306184	0.00282122	0.00285679	0.00280627	0.0033074	0.00312191	0.00262549	0.00222742	0.00295886	0.00233913	0.00245704	0.00222077	0.0029811	0.00232266	0.00257185	0.00247588	0.00307519	0.00279105	0.00260945	0.00251577	0.00274222	0.00282943	0.00296085	0.00261852	0.00296814	0.00273856	0.0025349	0.00278582	0.00210012
DMPE	50	38.5	5.75	5.75	56.72	0.191667	76.5	0.00292416	0.00305726	0.00297374	0.00321654	0.0029033	0.00287371	0.00259012	0.00310144	0.00295465	0.00322545	0.00315984	0.00242618	0.00323174	0.00305897	0.00284461	0.002931	0.00277244	0.00339892	0.00313034	0.0024709	0.00270436	0.00281303	0.00211239	0.00255169	0.00238176	0.00317215	0.00276359	0.0027486	0.00260398	0.00298745	0.00283836	0.00250873	0.0026642	0.00259807	0.00253388	0.00288967	0.00235411	0.00283043	0.00258114	0.00243664	0.00275065	0.0022737
DMPE	50	38.5	5.5	6	54.285	0.186	84.8333	0.00282101	0.00321883	0.00318549	0.00319787	0.00319954	0.0028779	0.00265951	0.00320698	0.00294837	0.00332778	0.00315725	0.00226287	0.00311415	0.00303733	0.00297275	0.00301118	0.00281719	0.00314786	0.00302324	0.00254429	0.00261397	0.00314369	0.00232204	0.0024077	0.00222927	0.00307593	0.00270986	0.00270645	0.00221062	0.00291282	0.0029316	0.00247345	0.00261087	0.00260094	0.00284844	0.00286546	0.00242883	0.00300957	0.0026117	0.00235908	0.00278386	0.00204188
DMPE	50	38.5	5.5	6	54.285	0.186	84.8333	0.00328326	0.00311302	0.00314721	0.00325628	0.00297119	0.0028953	0.00268807	0.00297258	0.00297124	0.0033783	0.00312657	0.00226253	0.00294832	0.00290151	0.00291422	0.00303518	0.00273221	0.003259	0.00317155	0.00255642	0.00230217	0.00312759	0.0022225	0.00229937	0.00232681	0.00291257	0.00276383	0.00275531	0.0025714	0.0030788	0.00266122	0.0024579	0.00258365	0.00259143	0.00283549	0.00269567	0.00249235	0.00309026	0.00242663	0.00265006	0.00276261	0.00251492
DMPE	50	16.5	32	1.5	34.175	0.122333	157.2	0.00279272	0.00294941	0.00275128	0.00319153	0.00306279	0.00285788	0.00262953	0.00298268	0.00304631	0.00341735	0.00342593	0.00163152	0.00308321	0.00291251	0.00291489	0.00303971	0.00284954	0.00302487	0.00333462	0.00242607	0.0020992	0.00286354	0.00267576	0.00233848	0.00222307	0.00286755	0.00272983	0.00246102	0.00232193	0.00315073	0.00247186	0.002508	0.00217651	0.00259381	0.00266609	0.00277136	0.00241338	0.00314753	0.00255845	0.00280306	0.00283291	0.00261769
DMPE	50	16.5	32	1.5	34.175	0.122333	157.2	0.00297951	0.00306503	0.00290313	0.00318978	0.00287274	0.00286266	0.00249315	0.00293218	0.00284926	0.00326507	0.00318167	0.00167318	0.00292823	0.00295139	0.0029161	0.00305919	0.00282108	0.00286909	0.00282337	0.00249911	0.00276012	0.00287692	0.00218385	0.00241127	0.00270724	0.00288021	0.00280831	0.00253675	0.00264513	0.00312804	0.00253209	0.00257389	0.00263536	0.0025767	0.00277145	0.0030639	0.00252181	0.0029606	0.00256884	0.00287438	0.00280107	0.00264326
DMPE	50	18.5	30	1.5	49.195	0.118	112.9	0.00293142	0.00307967	0.00294593	0.00307594	0.00304975	0.00284551	0.00271476	0.0029894	0.00294203	0.00342849	0.00336604	0.00223078	0.00294156	0.00272268	0.00286068	0.00299699	0.00271017	0.00309465	0.00326708	0.00266496	0.0026345	0.003079	0.0025813	0.00242294	0.00210032	0.00322142	0.00270151	0.00259025	0.00258641	0.00318829	0.00289689	0.00269515	0.00248139	0.00266065	0.00285472	0.00279205	0.00233817	0.00302873	0.0025052	0.00276732	0.00276494	0.00221933
DMPE	50	18.5	30	1.5	49.195	0.118	112.9	0.00297455	0.00325371	0.00326227	0.00301372	0.00307413	0.00286795	0.00252067	0.00326124	0.0029281	0.00343777	0.00324635	0.00167268	0.00329343	0.00277205	0.00285803	0.00308844	0.00277634	0.0030467	0.00292967	0.00261348	0.00273735	0.00295876	0.00222222	0.00242558	0.00217308	0.00306073	0.00275506	0.00285581	0.00255977	0.00297966	0.00281274	0.00254254	0.00239361	0.00258365	0.00284506	0.00271907	0.00252311	0.00282677	0.00244942	0.00281074	0.0027858	0.00251501
DMPE	50	20.5	28	1.5	44.485	0.179333	127.367	0.00296434	0.00310856	0.0030631	0.00318694	0.0028377	0.00290256	0.00257879	0.00314455	0.00300906	0.00355713	0.00327973	0.00226626	0.00289516	0.00301687	0.00293743	0.00305939	0.00282204	0.00333333	0.00302514	0.00266955	0.00274622	0.00282673	0.00254098	0.00228524	0.00213692	0.00283711	0.00276224	0.00270359	0.00217939	0.00286921	0.00276939	0.00275102	0.00263779	0.00266631	0.00307874	0.00269593	0.00263691	0.00326931	0.0024228	0.00278303	0.0028553	0.00227818
DMPE	50	20.5	28	1.5	44.485	0.179333	127.367	0.00298073	0.00306306	0.00314721	0.00312922	0.00317811	0.00285624	0.00265132	0.00303848	0.00293897	0.00327053	0.00323977	0.00226739	0.00301496	0.00292862	0.00291575	0.00303012	0.00275611	0.00322231	0.00295277	0.0023766	0.00265214	0.0026317	0.00222641	0.00234972	0.00220681	0.00316404	0.00278422	0.00269662	0.00250477	0.00319175	0.00269143	0.00243716	0.00259869	0.0024715	0.00313071	0.00277927	0.0025537	0.00303392	0.00249556	0.00237879	0.00276249	0.00215817
DMPE	50	22.5	26	1.5	44.02	0.133	147.8	0.00314368	0.00337227	0.00319363	0.00311226	0.00310219	0.00287524	0.00259195	0.00300151	0.00294966	0.00337324	0.00327594	0.00216243	0.00298152	0.00297848	0.00290232	0.00307084	0.00281362	0.0028636	0.00298327	0.00252664	0.00281932	0.00310991	0.0025523	0.00223617	0.00207857	0.00294454	0.00271403	0.00239559	0.00278209	0.00257664	0.00267037	0.00277689	0.00248461	0.00248934	0.00288391	0.0028325	0.00222551	0.00310526	0.00242817	0.00280085	0.00281105	0.00206672
DMPE	50	22.5	26	1.5	44.02	0.133	147.8	0.00285236	0.00311588	0.0030356	0.00301124	0.0030035	0.00287804	0.00263254	0.00300619	0.00308892	0.0035309	0.00332072	0.00165597	0.00299317	0.00307811	0.00289932	0.00306415	0.00274313	0.00305836	0.00276091	0.00257374	0.00280212	0.00282187	0.002203	0.00251885	0.00219686	0.00308073	0.00277344	0.0026915	0.00262147	0.0028995	0.00276027	0.00271331	0.00255185	0.00258462	0.00303382	0.00265931	0.00245018	0.00292952	0.0026124	0.00283133	0.00276734	0.0025235
DMPE	50	24.5	24	1.5	43.87	0.144333	153.3	0.00286782	0.0029805	0.00320928	0.00320322	0.00273307	0.00289778	0.00246379	0.00283968	0.00286703	0.00346246	0.00354087	0.00231748	0.0027675	0.00288868	0.00290316	0.00302994	0.0029076	0.00291556	0.00297904	0.00249619	0.00273551	0.00300432	0.00256391	0.0024734	0.00205821	0.0030502	0.002701	0.00253616	0.00259959	0.00299377	0.00276598	0.00277846	0.00259254	0.00256909	0.00267326	0.00275501	0.0025157	0.003025	0.00253184	0.00283893	0.00286138	0.0020663
DMPE	50	24.5	24	1.5	43.87	0.144333	153.3	0.00309223	0.00314742	0.00297408	0.00309542	0.00296741	0.00289159	0.00285672	0.00282658	0.0027873	0.00341406	0.00329652	0.00201281	0.00287945	0.00277603	0.00287646	0.00300898	0.00281279	0.00294093	0.00311259	0.00245655	0.00273779	0.00312344	0.00238663	0.00250174	0.00223148	0.00292063	0.00277411	0.0025918	0.00221728	0.0029245	0.00288474	0.00252215	0.00253694	0.00252679	0.00296818	0.00272509	0.00238703	0.00295389	0.00254139	0.00281478	0.00277167	0.0026079
DMPE	50	26.5	22	1.5	21.945	0.131	143.8	0.00281925	0.00322077	0.00304328	0.00308301	0.00314613	0.00283568	0.0026562	0.00282445	0.00291938	0.0033825	0.00341989	0.00231804	0.00273708	0.00311713	0.00283764	0.0029734	0.00280875	0.00305331	0.00313576	0.00246932	0.00268084	0.00294242	0.0026396	0.00244715	0.00259245	0.00297397	0.00273707	0.00239772	0.00211711	0.00290434	0.00271066	0.00266113	0.00240536	0.00240037	0.00268919	0.00258106	0.00241371	0.00318249	0.00266092	0.00278149	0.00272379	0.0020999
DMPE	50	26.5	22	1.5	21.945	0.131	143.8	0.00323755	0.00304166	0.00311669	0.00303077	0.00295416	0.00283533	0.00269918	0.00302565	0.00294724	0.00340397	0.00332043	0.00235383	0.00309974	0.00320067	0.00286439	0.00298973	0.00280957	0.00283938	0.00306653	0.00247597	0.00270169	0.00305466	0.00217667	0.00235942	0.00220109	0.00313711	0.00275982	0.0024619	0.00258766	0.00317811	0.00261118	0.002469	0.00257622	0.00260723	0.00311358	0.00278705	0.00246656	0.00300564	0.00241511	0.00273018	0.00278739	0.00257714
DMPE	50	28.5	20	1.5	43.545	0.147333	154.5	0.00328737	0.00321778	0.0030144	0.00303299	0.0032689	0.00271742	0.00273974	0.00308079	0.00311376	0.00323297	0.00316842	0.00232712	0.00315472	0.00306578	0.00277917	0.00272559	0.00267378	0.00330541	0.00293677	0.00271974	0.00221017	0.00327125	0.00229558	0.00259488	0.00232598	0.00317099	0.00221761	0.00263928	0.00233598	0.0031125	0.00281601	0.00254382	0.00267768	0.00265702	0.00295303	0.00301611	0.00261623	0.00329346	0.00247007	0.0026344	0.00278215	0.00219024
DMPE	50	28.5	20	1.5	43.545	0.147333	154.5	0.00301587	0.00297614	0.00353351	0.00301523	0.00296686	0.00285756	0.00269175	0.00302472	0.00284404	0.00332704	0.00321227	0.00220155	0.00276188	0.00269133	0.00287542	0.00303333	0.00278367	0.00342868	0.00289293	0.00252681	0.00267806	0.00290504	0.00217119	0.00231442	0.00241226	0.00299095	0.00275789	0.00268654	0.00266792	0.00285081	0.00274043	0.00245994	0.00266328	0.00256582	0.00295045	0.00281032	0.00258927	0.00289866	0.00252322	0.002717	0.00278082	0.0025193
DMPE	50	30.5	18	1.5	45.705	0.167667	145.767	0.00349461	0.00294274	0.00284938	0.00305947	0.00264989	0.00284953	0.00274437	0.00317336	0.00299922	0.00343309	0.00333178	0.00250972	0.00311178	0.00309437	0.00283274	0.0029477	0.00276635	0.0030381	0.0029562	0.00246188	0.00215516	0.00296459	0.0022087	0.00252716	0.00224523	0.00316802	0.00266467	0.00263215	0.00233211	0.00328109	0.00279046	0.00254389	0.00253758	0.00267012	0.00271861	0.00266056	0.00264918	0.00325858	0.00252545	0.00279618	0.00276175	0.002283
DMPE	50	30.5	18	1.5	45.705	0.167667	145.767	0.00299183	0.00308146	0.00271762	0.00303792	0.00326669	0.00289808	0.00254167	0.00297568	0.0029056	0.00337696	0.00323906	0.0015991	0.00294335	0.0030951	0.00290203	0.00307182	0.00281699	0.00287419	0.00306958	0.00245629	0.00275317	0.00308448	0.00214335	0.00245781	0.00234099	0.00273755	0.00276691	0.00245517	0.00265271	0.00286279	0.00281459	0.00268876	0.00237664	0.00253834	0.0028778	0.00286891	0.00238997	0.00304178	0.0023803	0.00275456	0.00280169	0.00255594
DMPE	50	32.5	16	1.5	42.65	0.156	159.767	0.00306851	0.00302031	0.00307784	0.00300434	0.00314449	0.00281401	0.00261117	0.00304265	0.00288509	0.00336068	0.00336722	0.00238275	0.00280861	0.00289146	0.00280607	0.00288688	0.00279983	0.00301863	0.00321776	0.00271188	0.00228895	0.00287839	0.00214045	0.00276841	0.00216245	0.00287009	0.00271235	0.00261597	0.00227662	0.00287515	0.0027654	0.00241696	0.00258619	0.0027076	0.00287137	0.00278425	0.00261268	0.00294151	0.00251591	0.00277601	0.00277048	0.0021349
DMPE	50	32.5	16	1.5	42.65	0.156	159.767	0.00309085	0.00279285	0.00320846	0.00299168	0.00289279	0.00286731	0.0024066	0.00297218	0.00272478	0.00331885	0.00329076	0.00169672	0.00312353	0.00292446	0.00289758	0.00302341	0.00278058	0.00298262	0.00311348	0.00228651	0.00280087	0.00280592	0.00243541	0.0022891	0.00214714	0.00269529	0.00278625	0.00259777	0.00262421	0.00265635	0.00291736	0.00246473	0.00252745	0.00248752	0.00295845	0.00270459	0.00239121	0.00304074	0.00260279	0.00277242	0.00274741	0.00254878
DMPE	50	34.5	14	1.5	46.37	0.17	144.267	0.00300326	0.00320873	0.00298231	0.00303069	0.00391849	0.00277324	0.00259243	0.0029683	0.0031099	0.00341388	0.00327784	0.00234065	0.0031566	0.00274553	0.00283567	0.00293878	0.00272743	0.0032643	0.00322849	0.00238297	0.00263621	0.00317473	0.00221618	0.00279509	0.00222344	0.0028845	0.00263664	0.00260729	0.00227996	0.00312311	0.00271641	0.00253324	0.0024094	0.00258837	0.00288055	0.00268645	0.00243795	0.00309694	0.00244757	0.00281262	0.0026984	0.0021258
DMPE	50	34.5	14	1.5	46.37	0.17	144.267	0.00324989	0.00303783	0.0032263	0.00304048	0.00280831	0.00286988	0.00262074	0.00295512	0.00296469	0.00348168	0.00324411	0.00175468	0.00301988	0.00293469	0.0028944	0.00305865	0.00277913	0.00305917	0.00297125	0.00232154	0.00277495	0.00296658	0.00223227	0.00240832	0.00269768	0.00311468	0.00280458	0.00274649	0.00261841	0.00315099	0.00277435	0.0025922	0.0024761	0.00239771	0.0029892	0.00277528	0.00257495	0.00273691	0.0022628	0.0027915	0.0027713	0.00259198
DMPE	50	36.5	12	1.5	45.875	0.195667	156.567	0.00298524	0.00302438	0.0032563	0.00312298	0.00301127	0.00282076	0.00266022	0.00291788	0.00301172	0.00325318	0.00341747	0.00207378	0.00311779	0.00281758	0.0028491	0.0030149	0.00283461	0.00316995	0.00302273	0.00243134	0.0027167	0.00282005	0.00272753	0.00246159	0.00237518	0.00293231	0.00270477	0.00259516	0.0025841	0.0030035	0.00270251	0.00269571	0.00258951	0.00247051	0.00268199	0.00296048	0.00232854	0.00304833	0.00254197	0.00304424	0.00278994	0.00232168
DMPE	50	36.5	12	1.5	45.875	0.195667	156.567	0.0030313	0.00307422	0.00272871	0.00306777	0.00265759	0.00285612	0.0026557	0.00307877	0.00273057	0.00349003	0.00323496	0.00161381	0.00278323	0.00297832	0.00289659	0.00307461	0.00287054	0.00289765	0.00290889	0.00233683	0.00286165	0.00317276	0.00253419	0.00237877	0.0026968	0.00299885	0.0028513	0.00272136	0.00223031	0.00286988	0.00282688	0.00278176	0.00254236	0.00214948	0.00271549	0.00280202	0.00241685	0.00272705	0.00245024	0.00301081	0.00282493	0.00263679
DMPE	50	38.5	10	1.5	79.78	0.16	155.933	0.00306792	0.00342557	0.00307786	0.00310879	0.00300236	0.00282044	0.00255741	0.00314737	0.00272149	0.0034476	0.00337476	0.00233473	0.00300864	0.00301159	0.00287019	0.00296276	0.00272852	0.00316979	0.00313157	0.00257023	0.00263795	0.0029971	0.00254638	0.00236438	0.00230052	0.00293269	0.00265507	0.00260998	0.00258114	0.00314377	0.00279249	0.00257874	0.00241063	0.00277055	0.00293362	0.00285491	0.00272939	0.00303688	0.00254502	0.0027236	0.00281569	0.0020862
DMPE	50	38.5	10	1.5	79.78	0.16	155.933	0.00295698	0.00305569	0.00306493	0.00299909	0.00300975	0.00285338	0.00274398	0.00291809	0.00300378	0.00347892	0.00340945	0.0017269	0.00289254	0.00299183	0.00284326	0.00301184	0.00278087	0.00294891	0.00280339	0.00258112	0.00271048	0.0026728	0.00212762	0.00246059	0.00205217	0.00288903	0.00271207	0.00252362	0.00202363	0.00275947	0.00285352	0.00266612	0.00247755	0.00244879	0.00320928	0.0024966	0.00237407	0.00277798	0.00255341	0.00276465	0.00273435	0.00270382
DMPE	50	40.5	8	1.5	78.355	0.153	180.133	0.00317197	0.00297591	0.00312169	0.0030396	0.00293777	0.00288782	0.00229794	0.0031896	0.00290537	0.00355487	0.00334226	0.00223018	0.0027451	0.00260395	0.002836	0.002966	0.00278883	0.00322028	0.00302387	0.00235875	0.00266058	0.00291033	0.00218421	0.0024438	0.00220964	0.00298576	0.00255173	0.00274463	0.00257607	0.00307459	0.00279213	0.00250528	0.00241138	0.00248399	0.00294097	0.00271447	0.00255241	0.00302059	0.00264482	0.00275614	0.0027976	0.0020996
DMPE	50	40.5	8	1.5	78.355	0.153	180.133	0.00318472	0.00315327	0.00290853	0.00297089	0.00299447	0.00285664	0.00251069	0.002919	0.00299435	0.00345978	0.00331409	0.00164524	0.00299522	0.00293828	0.00289269	0.00303428	0.00279206	0.003286	0.00280998	0.00249922	0.00274191	0.00281355	0.00204457	0.00278327	0.0022041	0.00290462	0.00276195	0.00266402	0.00259743	0.00279821	0.00269916	0.00277386	0.00259639	0.00232125	0.0031355	0.00281856	0.00240549	0.00289548	0.00259374	0.00282426	0.00277747	0.00256967
DMPE	50	42.5	6	1.5	76.905	0.094	246.167	0.00302739	0.00317082	0.00293274	0.00312429	0.00281331	0.00291329	0.00258477	0.00291549	0.00296735	0.00353034	0.00343327	0.00227011	0.00310118	0.00299234	0.00285919	0.00301802	0.00284288	0.00280644	0.00305341	0.00263487	0.00281909	0.00278819	0.00233543	0.00223765	0.00230605	0.0030007	0.0027497	0.00247112	0.00263012	0.00279843	0.00270114	0.00261111	0.00253721	0.00231481	0.00272924	0.0027764	0.00289041	0.00299341	0.00260012	0.00285135	0.00285689	0.00198014
DMPE	50	42.5	6	1.5	76.905	0.094	246.167	0.00285309	0.00303227	0.00296993	0.00292704	0.00291297	0.00285215	0.00250863	0.00260152	0.00274023	0.00347831	0.0032935	0.00177786	0.00306339	0.00304934	0.00285514	0.00300662	0.0027619	0.00300942	0.00311093	0.00249788	0.00269531	0.00283559	0.00221522	0.00225531	0.00259891	0.00278305	0.00271547	0.00253862	0.00267276	0.00299216	0.002622	0.00274999	0.00253088	0.00235481	0.00301809	0.00281541	0.00226392	0.00284418	0.00250005	0.00278536	0.00273686	0.0025793
DMPE	50	44.5	4	1.5	83.95	0.117	241.967	0.00353137	0.00290694	0.00288463	0.00305136	0.00293245	0.0028763	0.00251281	0.00319087	0.0028343	0.00348979	0.00340734	0.00216505	0.0032089	0.00312935	0.00286563	0.00300069	0.00278962	0.00308886	0.00286335	0.00256295	0.00274734	0.00278131	0.00224387	0.00244757	0.00214705	0.00288641	0.00270934	0.00247535	0.00255577	0.00287906	0.00283328	0.00220234	0.00259399	0.00249475	0.00268369	0.00281041	0.00244327	0.00280754	0.00240749	0.00281236	0.00276616	0.00206206
DMPE	50	44.5	4	1.5	83.95	0.117	241.967	0.00312325	0.00323563	0.00311239	0.00297996	0.00276517	0.00284946	0.00258462	0.00301665	0.00290682	0.00347846	0.00321962	0.00163494	0.0029139	0.00318834	0.00288332	0.00307551	0.00276343	0.00315857	0.00299069	0.00253781	0.00278002	0.0030128	0.00253574	0.00279275	0.00270017	0.00282825	0.00276424	0.00248606	0.00272502	0.00296933	0.00273071	0.00253237	0.00228636	0.002612	0.00306077	0.00287812	0.00237847	0.00320807	0.00246989	0.00280249	0.00269438	0.00268548
DMPE	50	44.6	3.9	1.5	91.7	0.205667	333.633	0.00304583	0.0030157	0.00288039	0.0030415	0.00289278	0.00285963	0.00272917	0.00288441	0.00288026	0.00344809	0.00340633	0.00178121	0.0027816	0.0028775	0.00287267	0.00298468	0.00279385	0.00305831	0.00289309	0.0026588	0.00278727	0.00304601	0.00257626	0.00223792	0.00260714	0.0029798	0.00273859	0.00235805	0.00255884	0.00306984	0.0026259	0.00269366	0.00262371	0.00254167	0.00277247	0.00291863	0.00287756	0.00307095	0.00228163	0.00282596	0.00283638	0.00215962
DMPE	50	44.6	3.9	1.5	91.7	0.205667	333.633	0.00314968	0.00320154	0.0030453	0.003031	0.00305001	0.00288792	0.00245944	0.00322885	0.00300718	0.00335427	0.00324766	0.00175253	0.00260111	0.00310196	0.00291824	0.00308284	0.00286926	0.00311578	0.00282901	0.00232645	0.0026749	0.00308668	0.00226426	0.00276379	0.00228898	0.00307038	0.00280159	0.00265862	0.00234983	0.00269073	0.00251763	0.00259351	0.00243716	0.00264163	0.00287385	0.00277261	0.0022889	0.00305969	0.002381	0.00287232	0.00283245	0.00271047
DSPE	50	38.5	11.05	0.45		0.761	862.9	0.00354386	0.00279977	0.00355243	0.00300418	0.00305899	0.00282222	0.00304666	0.00287317	0.00288873	0.00359564	0.00310113	0.00146272	0.00311457	0.00288144	0.00289325	0.00298922	0.00248142	0.00281806	0.00258711	0.00286749	0.00295216	0.00317148	0.00270418	0.00275066	0.00264056	0.00291739	0.00272741	0.0024804	0.00266326	0.00303125	0.00259188	0.00305921	0.00308255	0.00251668	0.00298774	0.00288014	0.00304292	0.00277982	0.00223238	0.00274611	0.00266196	0.00277782
DSPE	50	38.5	11.05	0.45		0.761	862.9	0.00300649	0.00297526	0.00307043	0.00278007	0.00322633	0.0028065	0.00300245	0.0032143	0.00299855	0.00327087	0.00286877	0.00241528	0.00324915	0.00292023	0.00289984	0.00273365	0.00262747	0.00301709	0.00268316	0.00331146	0.00275133	0.0032572	0.00273835	0.00226898	0.00234844	0.00306215	0.00279778	0.00252471	0.00267936	0.00370348	0.00278556	0.00352406	0.00264047	0.00253455	0.00292146	0.00277364	0.00272123	0.00340073	0.00237747	0.0023441	0.00269532	0.00276851
DSPE	50	38.5	11	0.5		0.208667	264.233	0.00361547	0.00291196	0.00354479	0.00299721	0.00279741	0.00285009	0.00280229	0.00280013	0.00285593	0.00353999	0.00307221	0.00154251	0.00311729	0.00302422	0.00289348	0.00299444	0.00251965	0.00310344	0.00249717	0.00291633	0.00295283	0.00271738	0.00270035	0.00256091	0.00230594	0.0027011	0.00275912	0.00248536	0.00283336	0.00296152	0.00259313	0.00309753	0.00284456	0.00293072	0.00270292	0.0026885	0.00290742	0.00270105	0.00228538	0.00275889	0.00271022	0.00295337
DSPE	50	38.5	11	0.5		0.208667	264.233	0.00326284	0.00308855	0.00313814	0.00267964	0.00317168	0.00280936	0.00295433	0.00312443	0.00316153	0.00337598	0.00279189	0.00243196	0.00317854	0.00295615	0.00285429	0.00281634	0.00252972	0.00322393	0.00270429	0.00332715	0.0027635	0.00344866	0.00276952	0.00258255	0.00243976	0.00318707	0.00280143	0.00251951	0.00266511	0.0037407	0.00271923	0.00355004	0.0031107	0.00249952	0.00301625	0.00287641	0.00258443	0.00298259	0.00240401	0.00244868	0.00270501	0.00275361
DSPE	50	38.5	10.75	0.75		0.168333	213.267	0.00344593	0.00296194	0.00357958	0.00318469	0.00281616	0.00290315	0.00278565	0.00299171	0.00291984	0.00373169	0.0031874	0.00162823	0.00251369	0.00275658	0.0029857	0.00304722	0.00254962	0.00278442	0.00240032	0.00238184	0.00292665	0.00291912	0.00285851	0.00235513	0.00258743	0.00288307	0.00274331	0.00279958	0.00282006	0.00276118	0.0027636	0.00289153	0.00285953	0.00299462	0.00277857	0.00280217	0.00304169	0.0026487	0.00224041	0.00289913	0.00299485	0.00297139
DSPE	50	38.5	10.75	0.75		0.168333	213.267	0.0031025	0.00303039	0.00322776	0.00262822	0.00322305	0.0027829	0.00312868	0.00304672	0.00296432	0.00327485	0.00286981	0.0022897	0.00300844	0.00308939	0.00281731	0.00286505	0.00257922	0.00378152	0.00272317	0.00318463	0.00278945	0.003038	0.00244864	0.00259066	0.00234512	0.0031883	0.00280314	0.00254715	0.0026531	0.00376441	0.00273705	0.0035543	0.00282193	0.00270376	0.00279597	0.0028463	0.00260253	0.00285471	0.00242449	0.00257248	0.00273325	0.00284064
DSPE	50	38.5	10.5	1		0.118333	174.6	0.00360363	0.00272315	0.0035531	0.00299333	0.00315619	0.00282446	0.00284789	0.00282755	0.00272116	0.00358281	0.0031442	0.00153494	0.00293184	0.00285544	0.00292225	0.00300377	0.00255836	0.00291858	0.00266707	0.00272458	0.00295895	0.00319355	0.00271538	0.00238829	0.00264318	0.00273202	0.00273293	0.00256411	0.00208867	0.00299373	0.00280213	0.00300796	0.00289722	0.002933	0.00278904	0.00283459	0.00291438	0.00258172	0.00221558	0.0028036	0.0026474	0.00293275
DSPE	50	38.5	10.5	1		0.118333	174.6	0.00299524	0.00293651	0.00301265	0.0028628	0.00309831	0.00283231	0.00303668	0.00304171	0.00283689	0.00303412	0.00301709	0.00165288	0.00328605	0.00302894	0.00283965	0.00290998	0.00267764	0.00329018	0.00258374	0.00329494	0.00294468	0.00316523	0.00284262	0.00276091	0.00237562	0.00301925	0.00286251	0.00260418	0.00271616	0.00376593	0.00272475	0.00355711	0.00309309	0.00312793	0.00275794	0.00253048	0.00263604	0.00352242	0.00225224	0.00258854	0.00277999	0.00279693
DSPE	50	38.5	10.25	1.25		0.155	167.4	0.00302809	0.00278842	0.0030005	0.00313424	0.00300958	0.00281759	0.00271688	0.00268191	0.00276032	0.00365754	0.0030839	0.00157392	0.00287698	0.00249641	0.00290813	0.00307944	0.00254439	0.00302279	0.00250084	0.00297074	0.00281181	0.00292441	0.0027528	0.00265381	0.00259276	0.00288264	0.00267221	0.00241714	0.00264852	0.00292663	0.00268827	0.00306708	0.00272984	0.00299707	0.00266691	0.00280988	0.00286237	0.00249958	0.00220877	0.00278749	0.00268021	0.00287058
DSPE	50	38.5	10.25	1.25		0.155	167.4	0.0036111	0.00297399	0.00349454	0.00296368	0.00283509	0.00285723	0.00285017	0.00303222	0.00263517	0.00341839	0.00309328	0.0015611	0.00288984	0.00271713	0.00290772	0.00299051	0.00252738	0.00273443	0.00254138	0.00310531	0.00301444	0.00323941	0.00289137	0.0028789	0.00275563	0.00331883	0.00284527	0.00281528	0.00292236	0.00330288	0.00290141	0.00315948	0.0030896	0.00313639	0.00277054	0.00236827	0.00307009	0.00275056	0.00235938	0.00284365	0.00279586	0.00297696
DSPE	50	38.5	10	1.5		0.142	170.167	0.00356892	0.00294897	0.00350851	0.00298949	0.00262163	0.00283331	0.0028709	0.00303063	0.00264357	0.00362543	0.00305878	0.00226212	0.00286585	0.00295801	0.00290302	0.00299148	0.00253119	0.0028929	0.00268969	0.00286497	0.00292865	0.00290648	0.00273198	0.00262187	0.0026214	0.003219	0.00270101	0.00239194	0.00231707	0.00303665	0.00269725	0.00304195	0.00281838	0.00253683	0.00273017	0.00271273	0.00298854	0.00270869	0.00217065	0.00280759	0.00273401	0.00277632
DSPE	50	38.5	10	1.5		0.142	170.167	0.00312489	0.00310628	0.00319226	0.00268441	0.0032516	0.00283758	0.00293311	0.00311523	0.00316706	0.00328437	0.00294949	0.00239837	0.00324707	0.00306145	0.00290522	0.0028323	0.00217381	0.00389046	0.002661	0.00272848	0.00271439	0.00321948	0.00238896	0.00248884	0.00249163	0.00310744	0.00284743	0.00270142	0.0024689	0.00377028	0.00288019	0.00356752	0.00270918	0.00286404	0.00302321	0.00289966	0.00272017	0.00292297	0.00231043	0.00239326	0.00284338	0.00273699
DSPE	50	38.5	9.75	1.75		0.187	175.633	0.00308774	0.00279339	0.00275608	0.00299777	0.00304445	0.00282707	0.0028949	0.0029225	0.00271619	0.00356101	0.00302383	0.00209698	0.00310986	0.00300334	0.00289611	0.0029539	0.0024913	0.00295145	0.00245312	0.00271071	0.00288277	0.00304804	0.00273069	0.00262789	0.00261081	0.00300438	0.00269769	0.00251037	0.00259789	0.00297493	0.00245955	0.00297191	0.0027783	0.0028859	0.00295161	0.00289214	0.0029592	0.00257339	0.0022206	0.00276098	0.00278732	0.00257699
DSPE	50	38.5	9.75	1.75		0.187	175.633	0.00317703	0.00323749	0.00340899	0.00280233	0.00327648	0.00276977	0.00308131	0.00314485	0.00309203	0.00321874	0.00287569	0.00254715	0.00301609	0.00303668	0.00283583	0.00278699	0.00252687	0.00319656	0.00284592	0.00332072	0.00274713	0.00335664	0.00235848	0.00238638	0.00245821	0.0032191	0.00279448	0.00249559	0.00259478	0.0037852	0.00278997	0.00359816	0.002666	0.00277184	0.00280967	0.00298745	0.0025787	0.00363138	0.00239128	0.00267164	0.00273084	0.00284082
DSPE	50	38.5	9.5	2		0.116667	168.667	0.00366506	0.00298155	0.00327508	0.00308815	0.00299153	0.00289539	0.00271392	0.00292584	0.0026929	0.00364803	0.00307415	0.00227623	0.00312376	0.00273531	0.00290306	0.00298258	0.00252174	0.00297413	0.00264484	0.00278987	0.00293145	0.00301325	0.00271461	0.00208571	0.00219559	0.00305376	0.00273276	0.00259144	0.00234011	0.00274988	0.00247973	0.00313326	0.00299815	0.00295696	0.00266562	0.00253644	0.00302375	0.00265014	0.00228595	0.00275975	0.00280857	0.00250311
DSPE	50	38.5	9.5	2		0.116667	168.667	0.00329704	0.00328927	0.00302499	0.00271093	0.00336808	0.00274386	0.00304725	0.00306687	0.00321232	0.00302423	0.00278775	0.00232894	0.0034169	0.00307006	0.00281715	0.0026346	0.00254138	0.00340008	0.00274067	0.00333891	0.00279297	0.00338498	0.00245039	0.00278793	0.00251358	0.0032281	0.00280385	0.00272965	0.00231503	0.00319276	0.00277558	0.00360687	0.0031844	0.00267706	0.00295634	0.00293514	0.00261089	0.00291688	0.00227865	0.00234842	0.0027588	0.00284938
DSPE	50	38.5	9.25	2.25		0.15	157	0.00343463	0.00295446	0.00330501	0.00299675	0.00299911	0.00280419	0.00292859	0.00299674	0.00279571	0.00353469	0.00310369	0.00235084	0.00294569	0.0032527	0.00290626	0.00296721	0.00245276	0.00306093	0.00269526	0.00252506	0.00290064	0.00322293	0.00268079	0.00221113	0.00240889	0.003018	0.00273382	0.00259752	0.0027532	0.00312129	0.00260299	0.00293819	0.00280539	0.00254172	0.00295442	0.00282351	0.00252777	0.00284202	0.00234034	0.00274461	0.00275133	0.00234339
DSPE	50	38.5	9.25	2.25		0.15	157	0.00344304	0.00320832	0.00313152	0.00273294	0.0032291	0.00270969	0.00304341	0.00309254	0.00299592	0.0029786	0.00283946	0.00247582	0.00319586	0.00297147	0.00283987	0.00278499	0.00256701	0.00311902	0.00281201	0.00329757	0.00287114	0.00324736	0.00256188	0.0022991	0.00258898	0.00305909	0.0027944	0.00274508	0.002628	0.00369336	0.00276723	0.00352333	0.00302309	0.00265608	0.00288966	0.00304489	0.00263224	0.00297327	0.00250381	0.0023928	0.00267412	0.00279566
DSPE	50	38.5	9	2.5		0.157	147.633	0.00351887	0.00285493	0.00351059	0.00303685	0.00275116	0.00280844	0.00280542	0.00295273	0.00290686	0.00362629	0.00313771	0.0023987	0.00289116	0.00278493	0.00288873	0.00296536	0.00253155	0.00305056	0.00275792	0.00266276	0.00289093	0.00323774	0.0027458	0.0025414	0.00228262	0.00322016	0.0027133	0.00233688	0.00209173	0.00271707	0.00259196	0.00288364	0.0027828	0.00272407	0.00287241	0.00275863	0.00242561	0.00283868	0.00225919	0.00275889	0.0027128	0.00270743
DSPE	50	38.5	9	2.5		0.157	147.633	0.00319477	0.00300594	0.00300489	0.0028906	0.00309759	0.00281374	0.00293039	0.00307735	0.00297778	0.00326531	0.00302208	0.00230229	0.00289477	0.00291714	0.00279534	0.00287949	0.00251028	0.00312693	0.00262912	0.0030879	0.00302993	0.00312134	0.00285327	0.00292728	0.00269066	0.00297212	0.00286427	0.00254959	0.00265531	0.00337056	0.00274963	0.00316154	0.00309036	0.00313981	0.00296703	0.00273485	0.0025902	0.00288773	0.00237498	0.00262793	0.00276723	0.00281446
DSPE	50	38.5	8.75	2.75		0.191	162.533	0.00309864	0.00290702	0.00308272	0.00301948	0.00312749	0.00279471	0.00292945	0.00286362	0.00285139	0.00365614	0.00303212	0.00242402	0.00304269	0.0030186	0.00285819	0.00295335	0.00251521	0.00320199	0.00248214	0.00240545	0.00283975	0.00297782	0.00256947	0.0025978	0.00250993	0.00293031	0.00268513	0.00254494	0.00252988	0.00266216	0.00296298	0.00290177	0.00261142	0.0029471	0.00313679	0.00285633	0.00304077	0.00293644	0.0021437	0.00280465	0.00276637	0.00269059
DSPE	50	38.5	8.75	2.75		0.191	162.533	0.00312152	0.00302971	0.00309	0.0026697	0.00336688	0.00273646	0.00294065	0.00322822	0.00316701	0.00325445	0.00286686	0.00236798	0.00302084	0.00314172	0.00282936	0.00255835	0.00243991	0.00377301	0.00276479	0.00333081	0.00274445	0.00327903	0.00244534	0.00240302	0.00252955	0.00325842	0.0027682	0.00264143	0.00253537	0.00307207	0.00290701	0.00352282	0.00267068	0.00272518	0.0027506	0.00297961	0.00250938	0.00292822	0.00246322	0.0022828	0.00269033	0.00281916
DSPE	50	38.5	8.5	3		0.149333	153.667	0.00297789	0.00307918	0.0029873	0.00309163	0.00310367	0.0028334	0.00299817	0.00307538	0.0027148	0.00360424	0.00300999	0.00229325	0.00288801	0.00294664	0.00284234	0.0029559	0.00245774	0.00283893	0.00257874	0.00258923	0.00272506	0.00296202	0.0027037	0.00238717	0.00251673	0.00304714	0.00260888	0.00265154	0.00253943	0.00303243	0.00272181	0.0028383	0.00270372	0.00289843	0.00292954	0.00287003	0.00293793	0.00292456	0.00225611	0.00276335	0.00270929	0.00278235
DSPE	50	38.5	8.5	3		0.149333	153.667	0.00303478	0.0031105	0.00312641	0.00277139	0.00335405	0.00282762	0.00310897	0.00318041	0.00302804	0.00314384	0.00255695	0.00258796	0.00301773	0.00308829	0.00285514	0.00274233	0.00253002	0.00322656	0.00281221	0.00325722	0.00283875	0.00333412	0.00241009	0.00248018	0.0026205	0.0032591	0.00278462	0.00266526	0.00238782	0.00354482	0.00282588	0.00361005	0.00261155	0.00276657	0.00296155	0.00295988	0.00276458	0.002888	0.00234833	0.00246056	0.00276249	0.0023426
DSPE	50	38.5	8.25	3.25		0.267333	166.533	0.00304193	0.00294435	0.00307252	0.00304986	0.00309729	0.00286033	0.00305246	0.00305878	0.00285802	0.00364949	0.00306066	0.00237626	0.00301177	0.00302153	0.00289872	0.00297562	0.00244064	0.0031048	0.00290949	0.00248641	0.00294361	0.0030475	0.00269161	0.00239526	0.00251642	0.0031183	0.00266859	0.00230776	0.00256364	0.00301452	0.00289463	0.00295538	0.00258703	0.00262237	0.00315182	0.00286084	0.00235409	0.00283781	0.00223853	0.00280159	0.00281369	0.00304694
DSPE	50	38.5	8.25	3.25		0.267333	166.533	0.00324786	0.00316723	0.00316465	0.00275785	0.00328088	0.00276267	0.00325926	0.00330525	0.00320112	0.00319834	0.00259351	0.00240272	0.0032503	0.00301781	0.00289972	0.00262594	0.00247061	0.00309452	0.00287032	0.00331285	0.00274947	0.00339659	0.00248988	0.00235342	0.0024982	0.00318377	0.00280392	0.00279721	0.0025639	0.00373368	0.00287335	0.00358037	0.00263011	0.0027655	0.0029122	0.00282087	0.00269236	0.00288903	0.0025072	0.00242698	0.00275245	0.00288003
DSPE	50	38.5	8	3.5		0.153	139.033	0.00282441	0.00288279	0.00312313	0.00296452	0.00302575	0.00282299	0.00295289	0.00294639	0.00288371	0.00362841	0.00303026	0.00227908	0.00295745	0.00269496	0.00284257	0.00293935	0.00241107	0.00295335	0.00256423	0.00274806	0.00275505	0.00303225	0.00265727	0.00223327	0.00231307	0.00296235	0.00270381	0.00247886	0.00258659	0.00313969	0.00274683	0.00302229	0.00276916	0.00285512	0.00306612	0.00270633	0.00294721	0.00262562	0.00232579	0.00270848	0.00258926	0.00253514
DSPE	50	38.5	8	3.5		0.153	139.033	0.00328928	0.00313882	0.00331084	0.00273587	0.00331206	0.00271066	0.00308567	0.00316557	0.0029781	0.0032611	0.00295487	0.0023569	0.00322126	0.00323228	0.00288323	0.00276208	0.00248214	0.0032092	0.00276401	0.00330348	0.00284323	0.00335011	0.00242289	0.0025385	0.00246827	0.00323547	0.00279946	0.00270186	0.00228883	0.00366559	0.00286217	0.003568	0.00271647	0.00260151	0.00296674	0.00291273	0.00264136	0.00298489	0.00226336	0.00230247	0.00277726	0.0028806
DSPE	50	38.5	7.75	3.75		0.196	135.4	0.00311988	0.00309534	0.0030903	0.0029915	0.00295986	0.0028117	0.00306532	0.00311591	0.00297816	0.00353622	0.00302542	0.00233006	0.00294238	0.00285331	0.00283145	0.00295448	0.00248391	0.00303631	0.00267687	0.00277093	0.00284379	0.00298417	0.00266926	0.00259487	0.00242322	0.00307625	0.00269589	0.00252772	0.00258849	0.00293197	0.00264161	0.00307665	0.00283452	0.00290274	0.00304897	0.00276407	0.00307072	0.00261429	0.00219048	0.00248773	0.00263883	0.00263513
DSPE	50	38.5	7.75	3.75		0.196	135.4	0.00322283	0.00297834	0.00310483	0.00284011	0.00308918	0.00279977	0.00306915	0.00315323	0.00289673	0.00318547	0.00296824	0.0015029	0.00308383	0.00293735	0.00282876	0.00287612	0.00257457	0.00295985	0.00253812	0.00328788	0.00305432	0.00342898	0.00287753	0.00270529	0.00240502	0.00294356	0.00292442	0.00258926	0.0027037	0.00360954	0.00260971	0.00348687	0.00310367	0.0030759	0.00283553	0.00295965	0.00269692	0.002918	0.00229578	0.00256924	0.00279414	0.00284102
DSPE	50	38.5	7.5	4		0.164333	131.733	0.00313002	0.00306742	0.00287017	0.00309743	0.00322868	0.00285766	0.00288785	0.00279479	0.00273949	0.00366269	0.00305593	0.00237739	0.00292477	0.00287547	0.00289289	0.00299069	0.00247571	0.00334403	0.0025804	0.0026244	0.00290309	0.00299292	0.00266443	0.00221999	0.00222842	0.00301874	0.00264868	0.00263813	0.00215779	0.00286355	0.00291535	0.00280347	0.00243846	0.00248896	0.00314063	0.00287819	0.00251339	0.00263415	0.00235505	0.00281343	0.00281115	0.00309212
DSPE	50	38.5	7.5	4		0.164333	131.733	0.00310132	0.00302275	0.00324865	0.00264823	0.00288631	0.00277578	0.00312435	0.00310846	0.00318058	0.00318875	0.00287562	0.0023728	0.00305224	0.00315546	0.002822	0.00282619	0.0025296	0.00380067	0.00283441	0.00335038	0.00284091	0.00319477	0.00249044	0.00272245	0.00241183	0.00315104	0.00282527	0.00281201	0.00267754	0.00305222	0.00270401	0.00354195	0.00312411	0.00266487	0.00284778	0.00292282	0.00250645	0.00303449	0.00233224	0.00270007	0.00267731	0.00279565
DSPE	50	38.5	7.25	4.25		0.151333	126.8	0.00310626	0.00280224	0.00311214	0.00306898	0.00312596	0.00278004	0.00293746	0.00317168	0.00302795	0.0036629	0.00302612	0.00228545	0.00297363	0.00300917	0.00285807	0.00295934	0.0024664	0.00285637	0.00263045	0.00267007	0.00282116	0.00279734	0.00268684	0.00260654	0.00253925	0.00303033	0.00261217	0.00239214	0.00270404	0.00310683	0.00243994	0.00294794	0.00278298	0.00296517	0.00307515	0.0027709	0.00250378	0.00280895	0.00228603	0.00279796	0.00274188	0.00293154
DSPE	50	38.5	7.25	4.25		0.151333	126.8	0.00322518	0.0031297	0.00323287	0.00263349	0.00275453	0.00291917	0.00300743	0.00302691	0.00305899	0.00321332	0.00268111	0.00246896	0.00296921	0.0031519	0.00303882	0.00249494	0.00259988	0.00320897	0.0028993	0.00265666	0.00278788	0.00319641	0.00216866	0.00255108	0.00239507	0.00307042	0.0030805	0.00264407	0.0022517	0.00365532	0.00277783	0.00365492	0.00283891	0.00245499	0.00299752	0.0029119	0.00265934	0.00312749	0.0022317	0.00232554	0.00283461	0.00301216
DSPE	50	38.5	7	4.5		0.27	105.433	0.00285454	0.00293697	0.00305094	0.00303639	0.00311813	0.00278605	0.00293844	0.00299788	0.00285602	0.00364929	0.00301457	0.00231157	0.00294477	0.00285836	0.00286885	0.00295499	0.00241779	0.00292276	0.00266702	0.00252905	0.00286455	0.00298536	0.00283057	0.00260279	0.00261655	0.00300507	0.00266059	0.00249767	0.00272684	0.0029983	0.00268212	0.00298855	0.00284583	0.00292328	0.00315754	0.00268982	0.00310249	0.0029058	0.00218915	0.00268374	0.00270105	0.00285702
DSPE	50	38.5	7	4.5		0.27	105.433	0.00302955	0.00338861	0.00319616	0.00263686	0.00309545	0.00269338	0.00311681	0.00318866	0.00299024	0.00319005	0.00274169	0.00230906	0.00308731	0.00292771	0.00283084	0.00287636	0.00239578	0.00331047	0.00289017	0.0034284	0.00276392	0.00317249	0.00278171	0.0023898	0.00246249	0.00320279	0.00280373	0.00273909	0.0023881	0.00371521	0.00293139	0.00362806	0.00324444	0.00275115	0.00305747	0.00291482	0.00249295	0.00290255	0.00231613	0.00262654	0.0027852	0.00287865
DSPE	50	38.5	6.75	4.75		0.158333	115.467	0.00290207	0.00309516	0.00307954	0.00305937	0.00306688	0.00283007	0.00304417	0.00288823	0.00282183	0.00363116	0.00299288	0.00226265	0.00292545	0.00310043	0.00285657	0.00297008	0.00244852	0.00302397	0.00279182	0.00285175	0.00259766	0.00319284	0.00291083	0.0025498	0.00248981	0.00282991	0.00265694	0.00259134	0.00231881	0.00289625	0.00294502	0.00301995	0.00285769	0.00291616	0.0031329	0.00292054	0.00296611	0.00274775	0.00216233	0.00279527	0.00269087	0.00292545
DSPE	50	38.5	6.75	4.75		0.158333	115.467	0.00337099	0.00330951	0.00337873	0.00277818	0.00326026	0.0026994	0.00311219	0.00302883	0.00298121	0.00297921	0.00281841	0.00236892	0.00309455	0.0030941	0.00285575	0.00280324	0.00230457	0.00389734	0.00291286	0.00321952	0.00284059	0.00330321	0.00245406	0.00237523	0.00241536	0.00307566	0.00278713	0.0027371	0.00249075	0.00348982	0.0027924	0.00365849	0.00273038	0.00263586	0.00296882	0.00291699	0.00261182	0.00285889	0.00235628	0.00249069	0.00269388	0.00287653
DSPE	50	38.5	6.5	5		0.252333	111.867	0.00305485	0.00308503	0.00288597	0.00306858	0.00308713	0.00281867	0.00297789	0.00287725	0.00289397	0.00359616	0.00302587	0.00216802	0.00302805	0.00289682	0.00286753	0.00297751	0.00249909	0.0031205	0.00279175	0.00261009	0.00290875	0.0029942	0.00278588	0.00254165	0.00253055	0.0028428	0.00264359	0.00252013	0.00270001	0.0027815	0.00290699	0.0029572	0.00254294	0.00288053	0.00314345	0.00264202	0.0030798	0.00270216	0.00234584	0.00276403	0.00274506	0.00292423
DSPE	50	38.5	6.5	5		0.252333	111.867	0.00305919	0.00301841	0.00336353	0.00278899	0.00332399	0.00275755	0.00306943	0.00324282	0.00298211	0.00326723	0.00295132	0.00241965	0.00323566	0.00315624	0.00281562	0.00282915	0.00251517	0.00365653	0.00281538	0.00327164	0.00296866	0.00321287	0.0027935	0.00275752	0.00250598	0.00315314	0.00283507	0.00256203	0.00219936	0.00288515	0.0027721	0.00348246	0.00301892	0.00265609	0.00299997	0.00281119	0.00257593	0.00279161	0.00234049	0.00266715	0.00275991	0.00278815
DSPE	50	38.5	6.25	5.25		0.185	123.567	0.00275455	0.0029124	0.00252502	0.00310714	0.00269703	0.00284205	0.00284356	0.00263821	0.00284557	0.0035657	0.0031152	0.00157624	0.00280136	0.00277912	0.0029873	0.00306969	0.00256961	0.00315079	0.00249711	0.00271427	0.00302363	0.0033209	0.00271272	0.00269681	0.0022618	0.00302546	0.00279466	0.00235889	0.00283114	0.00279039	0.00295652	0.00299851	0.00288721	0.00288791	0.0026254	0.00280563	0.00290942	0.0024925	0.00228135	0.00287037	0.00280426	0.00285144
DSPE	50	38.5	6.25	5.25		0.185	123.567	0.0032039	0.00320669	0.00320068	0.00285334	0.00357187	0.00282485	0.00315079	0.00322338	0.00311346	0.00316906	0.00293857	0.00240139	0.00299179	0.0031292	0.00292886	0.00259774	0.00249252	0.00326529	0.00272847	0.00259705	0.00274505	0.0034894	0.00254189	0.00243928	0.00257775	0.00322219	0.00284518	0.00261707	0.00259054	0.00311427	0.00267912	0.00358429	0.00266443	0.00268388	0.00301725	0.00296072	0.00256127	0.00306022	0.00239275	0.00266789	0.00270458	0.00288904
DSPE	50	38.5	6	5.5		0.168	103.1	0.00287311	0.00284921	0.00285245	0.00312571	0.00278734	0.00280935	0.00306661	0.00278206	0.00287992	0.00354208	0.00307752	0.0015628	0.00300335	0.00268581	0.0029216	0.00303863	0.002534	0.00287324	0.00274692	0.00293294	0.00296789	0.00298186	0.00262246	0.00257164	0.0026624	0.00269739	0.00273275	0.00240592	0.00281375	0.00288366	0.00266137	0.00306941	0.00305572	0.00295199	0.00317346	0.00253724	0.0024177	0.00265931	0.0025574	0.0028057	0.00275199	0.00271743
DSPE	50	38.5	6	5.5		0.168	103.1	0.0033064	0.00328743	0.00324135	0.00280009	0.00340931	0.00272701	0.00305354	0.00327757	0.00324072	0.00315119	0.00246977	0.00233257	0.00311383	0.00320498	0.00295875	0.00254687	0.00249151	0.0031892	0.00271435	0.00321298	0.00273007	0.00332537	0.0025319	0.00255608	0.00251447	0.00310872	0.00280592	0.00267441	0.00246851	0.00366522	0.00285709	0.00355986	0.00263101	0.00247835	0.00288168	0.00300583	0.00250969	0.00278048	0.0023917	0.00231925	0.00277042	0.00287032
DSPE	50	38.5	5.75	5.75		0.307333	105.533	0.00274393	0.00297198	0.00273221	0.00305468	0.00302335	0.00284445	0.00298095	0.00287135	0.00276747	0.00350636	0.00305685	0.00155811	0.00287068	0.00275647	0.00294265	0.00304408	0.00256011	0.00319528	0.00264744	0.00279785	0.00293513	0.00288639	0.00273231	0.00275696	0.00271402	0.00275592	0.00279154	0.00249742	0.00284906	0.00298446	0.00258729	0.00311913	0.00292517	0.0029879	0.00276488	0.00293592	0.00237107	0.00264277	0.00227628	0.00278492	0.00271202	0.00281515
DSPE	50	38.5	5.75	5.75		0.307333	105.533	0.00326827	0.00328561	0.00321772	0.00261437	0.00322163	0.00275954	0.00316775	0.00309364	0.00312416	0.0030768	0.00267078	0.00251091	0.00321302	0.0032006	0.0028829	0.00277084	0.00248395	0.00324461	0.00293059	0.00333488	0.00278634	0.00335852	0.00242871	0.00236199	0.00252675	0.00319328	0.00278701	0.00264718	0.00233693	0.00370526	0.00277445	0.00356557	0.00272718	0.00282157	0.00301336	0.00296823	0.00266446	0.00296493	0.00238542	0.0023122	0.00270106	0.00282674
DSPE	50	38.5	5.5	6		0.223	93.5333	0.00292643	0.00284859	0.00286698	0.00308318	0.00328614	0.00285608	0.00296359	0.0029158	0.00289045	0.00355308	0.00307034	0.00160595	0.00275881	0.00287734	0.00296739	0.00301525	0.00255587	0.00289285	0.00265981	0.00243218	0.0030695	0.00335854	0.00279226	0.00262424	0.00267236	0.00269629	0.00277173	0.00248987	0.00269961	0.00277253	0.00249842	0.00306544	0.00285359	0.00301648	0.0027504	0.00248303	0.00306608	0.0026228	0.00199433	0.0028016	0.00278831	0.00316535
DSPE	50	38.5	5.5	6		0.223	93.5333	0.00295985	0.00324344	0.00335019	0.00289201	0.00338546	0.00278095	0.00304445	0.00310996	0.00309391	0.00326564	0.00280952	0.0023611	0.00323654	0.00296065	0.00291845	0.00273592	0.00253409	0.0032731	0.00259265	0.00342354	0.00291434	0.00345286	0.0022558	0.00251931	0.00256049	0.00314599	0.00286793	0.00260384	0.00267648	0.00310654	0.00279072	0.00366008	0.00280195	0.00277591	0.00282635	0.00286799	0.00258411	0.00293787	0.00236812	0.00239851	0.00275389	0.00294363
DSPE	50	16.5	32	1.5		0.15	210.833	0.00364106	0.00306107	0.00288803	0.00299759	0.00292684	0.00286394	0.00275076	0.00281439	0.00278437	0.00354637	0.00306592	0.00137627	0.00286353	0.00297349	0.00290978	0.002984	0.00255461	0.00287776	0.00250424	0.00277696	0.00296319	0.00324166	0.00273835	0.00279777	0.00262368	0.00258979	0.00274676	0.00250685	0.00283465	0.00288516	0.00249376	0.00296906	0.00290578	0.00294655	0.00269021	0.00286901	0.00300478	0.00258647	0.00252407	0.00275495	0.00271476	0.00252094
DSPE	50	16.5	32	1.5		0.15	210.833	0.00295153	0.00312609	0.00355718	0.00274194	0.00330095	0.00278203	0.00295591	0.00298653	0.00300336	0.00319542	0.00298463	0.00240336	0.00318383	0.00280748	0.00283262	0.00287924	0.0025276	0.00292228	0.00292769	0.00337196	0.00302429	0.00311911	0.00296894	0.00270694	0.00257475	0.00310656	0.0028718	0.00253853	0.00266957	0.00363154	0.00271118	0.00348845	0.00303321	0.00312902	0.00278516	0.00289399	0.00263255	0.00288409	0.00239784	0.00275031	0.00278482	0.00279696
DSPE	50	18.5	30	1.5		0.196333	189.833	0.00360211	0.00273662	0.00321151	0.00300774	0.00295703	0.00282062	0.00291966	0.00272625	0.00289652	0.00368474	0.00303256	0.00227649	0.00298765	0.00279272	0.00287271	0.0029823	0.00248528	0.00279306	0.0025833	0.00275636	0.00276298	0.00269673	0.00266501	0.00254787	0.00248045	0.00273332	0.00264114	0.00289523	0.00258361	0.00283281	0.0025382	0.00298474	0.00260492	0.00287995	0.00311056	0.00250293	0.00303674	0.00276446	0.00224348	0.00280447	0.00271489	0.00267747
DSPE	50	18.5	30	1.5		0.196333	189.833	0.00318475	0.00324296	0.00323653	0.00299581	0.00315019	0.00263466	0.00325496	0.00306964	0.00294744	0.00357048	0.00248126	0.00230022	0.00310104	0.00315741	0.00304054	0.00264314	0.00264692	0.00324589	0.00288468	0.00247511	0.0028628	0.00345529	0.00232908	0.00229234	0.00263346	0.00331735	0.00211068	0.00273409	0.002408	0.00324429	0.00295574	0.00375604	0.00272529	0.00275871	0.00293711	0.00287844	0.00257277	0.00294887	0.00240027	0.0022681	0.00307799	0.00308139
DSPE	50	20.5	28	1.5		0.225	239.333	0.00301551	0.00287618	0.00307195	0.00296397	0.00298848	0.00276635	0.00314217	0.0029763	0.00270449	0.00362109	0.00304472	0.00137587	0.00293989	0.00255721	0.00289177	0.00296791	0.00255777	0.00307217	0.00241531	0.00255903	0.00288739	0.00297773	0.00266809	0.00263077	0.00260796	0.00303046	0.00269822	0.00240336	0.00213802	0.0028672	0.0026708	0.00299355	0.00285323	0.0029162	0.00266489	0.00273143	0.00248659	0.00282007	0.00252732	0.00275424	0.00271502	0.00271559
DSPE	50	20.5	28	1.5		0.225	239.333	0.00332657	0.00318039	0.00325678	0.00290716	0.00324938	0.00268014	0.00307944	0.00319752	0.00320588	0.00316832	0.00254086	0.00250198	0.0029924	0.00290675	0.00279062	0.00291975	0.00265127	0.00334708	0.00258473	0.00327173	0.00287068	0.00303311	0.00253085	0.00245418	0.00225625	0.00321243	0.00285643	0.00260972	0.00224344	0.00362296	0.00274214	0.00346763	0.00278181	0.00293029	0.00292529	0.00292137	0.00275765	0.00288933	0.00242395	0.00237431	0.00292727	0.00300651
DSPE	50	22.5	26	1.5		0.192333	226.467	0.00367223	0.00300526	0.00326255	0.00296338	0.00292435	0.00281903	0.00288739	0.00300037	0.00273728	0.00370926	0.00303513	0.00164421	0.00269973	0.00277838	0.00287488	0.00302166	0.00248205	0.00297692	0.00260191	0.00287682	0.00278949	0.0030116	0.00270994	0.00264142	0.00259532	0.00295519	0.00269881	0.00225806	0.0026437	0.00286277	0.00257914	0.00309832	0.0028664	0.00236515	0.00268574	0.00284655	0.00308618	0.00267102	0.00253394	0.00271067	0.00269749	0.00275915
DSPE	50	22.5	26	1.5		0.192333	226.467	0.00294521	0.0031186	0.00314784	0.00275828	0.00340862	0.00274793	0.00313614	0.00321629	0.00312571	0.00310869	0.00267057	0.00238573	0.00295367	0.00307876	0.00291556	0.00262717	0.00254184	0.00337953	0.00291672	0.00318644	0.0027302	0.0031434	0.00243062	0.00248714	0.00255708	0.00316554	0.00280117	0.00262324	0.00220575	0.00381243	0.00268926	0.00367012	0.00270876	0.00276579	0.00288505	0.00298472	0.00270822	0.00290589	0.00234525	0.00232176	0.00278471	0.00289177
DSPE	50	24.5	24	1.5		0.217	153.267	0.00291957	0.00297616	0.00323608	0.00303097	0.00295284	0.00284403	0.00303796	0.00296894	0.0029289	0.00355203	0.00299102	0.00221077	0.0028968	0.00281141	0.00288411	0.00296329	0.00254479	0.0027735	0.00251005	0.00276128	0.00290771	0.00297465	0.00261978	0.00222478	0.00234779	0.00306892	0.00271524	0.00240539	0.00213277	0.00303465	0.00265602	0.00301841	0.00280612	0.00288373	0.00269154	0.00283112	0.00308742	0.00275088	0.0025231	0.00259394	0.00268684	0.00269012
DSPE	50	24.5	24	1.5		0.217	153.267	0.00305543	0.00318111	0.00324077	0.00270819	0.00326972	0.00268156	0.0031479	0.00323361	0.00306677	0.00293085	0.00277891	0.00238343	0.00319832	0.00300448	0.00286086	0.00290783	0.00224743	0.00320755	0.00279087	0.00347202	0.00287482	0.00308248	0.00234073	0.00273252	0.00267878	0.00316631	0.00288525	0.00274119	0.00245266	0.00349376	0.0028245	0.00370517	0.00263412	0.00276	0.00282347	0.00297232	0.00269516	0.00309492	0.00239785	0.00246822	0.00270005	0.00288142
DSPE	50	26.5	22	1.5		0.186667	188.967	0.00265422	0.00286731	0.00302196	0.00295262	0.00301841	0.00285364	0.00270288	0.00305887	0.00277604	0.00366634	0.00298807	0.0022779	0.00288525	0.00288048	0.00285863	0.00297079	0.00256631	0.00306542	0.00259576	0.00274195	0.00285608	0.00284582	0.00264024	0.00261939	0.00260367	0.00290864	0.00273723	0.00243369	0.00263236	0.0027699	0.00251452	0.00303268	0.00267599	0.00288901	0.00273238	0.00263482	0.00300816	0.00293011	0.00241739	0.0027271	0.00265464	0.00250636
DSPE	50	26.5	22	1.5		0.186667	188.967	0.00324741	0.00299952	0.00314961	0.0026963	0.00319712	0.00277561	0.00294472	0.00320526	0.00302161	0.0032336	0.00294012	0.00237875	0.00298724	0.00299791	0.00280811	0.00278312	0.00253343	0.00316559	0.00267328	0.00329602	0.00300162	0.00315371	0.00246367	0.00268145	0.0022887	0.00305779	0.00285842	0.00262014	0.00270181	0.00364564	0.00268177	0.00352446	0.0030691	0.00310705	0.00291743	0.00269919	0.00289554	0.00293625	0.00219768	0.00263561	0.00271861	0.00270798
DSPE	50	28.5	20	1.5		0.157667	199	0.00363135	0.00305013	0.0028312	0.00305286	0.00311907	0.00282398	0.00287496	0.00287877	0.00290938	0.00361568	0.00306742	0.00152831	0.00280202	0.0029136	0.00285945	0.00299369	0.00256126	0.00302708	0.00246911	0.00273118	0.00278849	0.00303211	0.00266247	0.0027181	0.00257468	0.00280569	0.00269412	0.00247483	0.00210551	0.00300849	0.00259387	0.00304132	0.00284097	0.00296707	0.0026204	0.00266367	0.00303124	0.00271978	0.00229784	0.0027218	0.00269474	0.00278296
DSPE	50	28.5	20	1.5		0.157667	199	0.00300926	0.00313819	0.00326684	0.00272584	0.00333038	0.00274631	0.00312243	0.00302637	0.00294455	0.00312483	0.00284715	0.00242538	0.00303279	0.00301331	0.00290569	0.00261783	0.00255627	0.00373913	0.00281205	0.00325972	0.00280037	0.00315465	0.00229394	0.00245827	0.00249329	0.00308292	0.00281264	0.00267635	0.00229012	0.00344422	0.00280707	0.00351761	0.00268617	0.00268522	0.00304665	0.00285229	0.00260949	0.00305811	0.00222847	0.00238228	0.00275815	0.00281041
DSPE	50	30.5	18	1.5		0.210667	206.8	0.0030876	0.00272995	0.00272403	0.00303768	0.00330232	0.00280464	0.00284023	0.00272998	0.00278939	0.00366548	0.00320176	0.00157762	0.0030185	0.00301331	0.00286372	0.00299964	0.0025726	0.00293039	0.00263108	0.00291598	0.00285939	0.00283005	0.00266814	0.00261473	0.00258114	0.00299317	0.00267006	0.00282137	0.00256244	0.00280474	0.00251923	0.00300204	0.00287488	0.00290953	0.00301825	0.00282056	0.00308354	0.0025514	0.00233589	0.00274325	0.00263321	0.00260062
DSPE	50	30.5	18	1.5		0.210667	206.8	0.00316723	0.00305331	0.00305824	0.00285639	0.0031208	0.0027554	0.00313469	0.00312682	0.00306953	0.0029513	0.00284733	0.0025556	0.00328557	0.00299211	0.00287073	0.00287521	0.00249837	0.00382343	0.0028957	0.00337429	0.00278845	0.00322673	0.00241907	0.00243827	0.00246878	0.00323939	0.00276169	0.00268033	0.00226612	0.00315437	0.00282541	0.00359807	0.00259182	0.00255156	0.00305718	0.00284313	0.00266764	0.00284994	0.00239568	0.00245185	0.00279436	0.00291104
DSPE	50	32.5	16	1.5		0.196	191.033	0.00318861	0.00286723	0.0030957	0.003041	0.00280344	0.00288402	0.00254787	0.00272475	0.00277537	0.0035797	0.00319762	0.00155447	0.00284196	0.00276451	0.00296783	0.00304876	0.0026422	0.00299623	0.00277343	0.00250001	0.00302135	0.00307388	0.00277296	0.00224641	0.0026688	0.00309965	0.00273072	0.00253773	0.00268409	0.00279443	0.00267065	0.00305315	0.0023778	0.00232287	0.00266856	0.00296856	0.00302984	0.00257599	0.00216365	0.00267717	0.0027277	0.00278984
DSPE	50	32.5	16	1.5		0.196	191.033	0.00318802	0.00320256	0.00338354	0.00257656	0.00347049	0.0027821	0.00316597	0.00312823	0.00299948	0.00310632	0.00266263	0.00256774	0.00316079	0.0030544	0.00283152	0.00281753	0.00255008	0.00320449	0.00293209	0.00332132	0.00276903	0.00328895	0.00246059	0.00241698	0.00252355	0.00328171	0.00282548	0.00256072	0.00263626	0.00370575	0.00273751	0.00353636	0.0031843	0.00269282	0.00294072	0.00295162	0.00263647	0.00299151	0.00251155	0.00232528	0.00278351	0.00284037
DSPE	50	34.5	14	1.5		0.311667	209.933	0.00361432	0.00294505	0.00289447	0.00306091	0.00279658	0.00284395	0.0025658	0.00294382	0.00281838	0.00362498	0.00311827	0.0015478	0.00283168	0.00302054	0.00287803	0.00300769	0.0026271	0.00311072	0.00255351	0.00298786	0.00290468	0.00302623	0.00259356	0.00261809	0.00207673	0.00307474	0.00273218	0.00237464	0.00279865	0.00294397	0.00250593	0.00301176	0.00291538	0.00307939	0.00267503	0.00278209	0.002983	0.00281522	0.00237332	0.00275944	0.0026395	0.00285227
DSPE	50	34.5	14	1.5		0.311667	209.933	0.00331136	0.00318015	0.00323703	0.00282883	0.00337797	0.00282393	0.00315694	0.00318821	0.00300329	0.00305305	0.00292305	0.00193916	0.0033532	0.00299594	0.00291814	0.00292987	0.00260181	0.00323767	0.00288552	0.00342264	0.00291287	0.00317771	0.00233345	0.00260968	0.00247396	0.00302741	0.00287184	0.00260496	0.00238986	0.0036196	0.00291624	0.0036523	0.00278332	0.00279039	0.00293194	0.00277391	0.00267212	0.0029373	0.00238732	0.00224915	0.00273377	0.00289203
DSPE	50	36.5	12	1.5		0.218	182.5	0.00303265	0.00291657	0.00302407	0.00302237	0.00290474	0.00282846	0.00286567	0.00314496	0.00290421	0.00351664	0.00303161	0.00237422	0.00284045	0.00307041	0.00286731	0.00298127	0.00253322	0.00297498	0.00262641	0.00285022	0.00281238	0.00308967	0.00257861	0.00259068	0.00259545	0.00286928	0.00266652	0.00249752	0.00226632	0.00290489	0.00259582	0.00303007	0.00287072	0.00294566	0.00277181	0.00283836	0.00290492	0.00277349	0.00213494	0.00271713	0.00265885	0.00260417
DSPE	50	36.5	12	1.5		0.218	182.5	0.00311151	0.0030909	0.00298815	0.00285739	0.00327398	0.00277988	0.00291967	0.00313345	0.0030493	0.00337651	0.0029822	0.00218147	0.00299964	0.00300222	0.00276825	0.0028606	0.00257065	0.00299081	0.00277312	0.00330641	0.0030247	0.00335863	0.00285058	0.0028615	0.0024834	0.00308558	0.00283841	0.00254722	0.00271049	0.00349086	0.00279823	0.00340387	0.00305203	0.003106	0.002894	0.00280196	0.00277177	0.00261694	0.00229241	0.00273914	0.00279085	0.00268426
DSPE	50	38.5	10	1.5		0.206667	215.433	0.00293757	0.00287924	0.00296484	0.00302004	0.00301926	0.00284215	0.00287229	0.00275299	0.00286121	0.00363635	0.00317491	0.00143517	0.00287707	0.00299767	0.0029497	0.00304121	0.00257008	0.00280511	0.00251014	0.00247603	0.00299407	0.00319874	0.0027371	0.00266292	0.00230153	0.00283781	0.00274452	0.00224707	0.00265219	0.00268353	0.00254122	0.00296552	0.00283837	0.0029995	0.00268099	0.00295177	0.00301111	0.0027821	0.00229905	0.00282844	0.00281328	0.00309002
DSPE	50	38.5	10	1.5		0.206667	215.433	0.00294579	0.00306294	0.00372384	0.00291844	0.00302413	0.00283423	0.00269269	0.0029942	0.0028596	0.00334635	0.00310485	0.00167349	0.00294829	0.00286009	0.00284023	0.00294713	0.00254222	0.00353435	0.00266924	0.00315158	0.00298337	0.00338251	0.00294885	0.00291743	0.00254511	0.00294435	0.00288614	0.00264846	0.00287216	0.00336666	0.00267976	0.00326291	0.00309603	0.00307749	0.00273181	0.00289559	0.00247955	0.00296254	0.00210819	0.00263447	0.00273498	0.00280454
DSPE	50	40.5	8	1.5		0.339333	449.333	0.00274743	0.00309689	0.00292626	0.00311623	0.0030495	0.00281266	0.00283578	0.00299659	0.00276891	0.00364549	0.00292574	0.00147333	0.00296034	0.00273724	0.00288854	0.00299789	0.00263612	0.00289154	0.00263472	0.00267714	0.0027822	0.00309936	0.00264439	0.00212207	0.00253939	0.0031224	0.00267071	0.00282496	0.00264721	0.00283033	0.00243988	0.00299127	0.00280571	0.00245413	0.00296401	0.00270774	0.00295954	0.00253724	0.00209673	0.00274228	0.00269674	0.0026683
DSPE	50	40.5	8	1.5		0.339333	449.333	0.00280496	0.0029019	0.00289446	0.00302286	0.00329615	0.0028717	0.00309022	0.00295672	0.00272508	0.00337642	0.00307337	0.0015922	0.00280417	0.00287708	0.00287027	0.0029754	0.00259354	0.00293409	0.00260572	0.00326423	0.00301683	0.00337839	0.00298607	0.00294422	0.00257898	0.00284674	0.00293265	0.00251321	0.00259122	0.00334287	0.00255669	0.0033654	0.00318256	0.00307976	0.00277049	0.00296166	0.00250102	0.0027343	0.0021304	0.00266483	0.00279385	0.00273829
DSPE	50	42.5	6	1.5		0.324667	494.933	0.00360547	0.00287435	0.00289693	0.00310488	0.0030358	0.00283884	0.00283826	0.00289892	0.00291168	0.00361827	0.00315083	0.00144044	0.00303663	0.00284678	0.00292029	0.00301099	0.00259546	0.00301227	0.00243299	0.00271228	0.00289222	0.00313613	0.00270937	0.00264874	0.00263154	0.00281687	0.00269277	0.00281899	0.00197713	0.00285232	0.00268027	0.00305583	0.00239466	0.00246566	0.0026536	0.00266692	0.00295676	0.00277225	0.00231011	0.00267455	0.00269605	0.00270332
DSPE	50	42.5	6	1.5		0.324667	494.933	0.00311558	0.0032068	0.00333123	0.00282003	0.00332442	0.0028264	0.00301805	0.00311045	0.00305516	0.00317373	0.00293595	0.00226586	0.0030911	0.00300954	0.00279931	0.00286622	0.00253944	0.00366125	0.00271187	0.00329366	0.00296136	0.0035192	0.00277122	0.00269946	0.00232776	0.0030434	0.00285026	0.00255577	0.00262292	0.00361645	0.00267125	0.00328349	0.00304147	0.00256631	0.00294846	0.00288556	0.00254338	0.00276617	0.00245683	0.0027088	0.00275976	0.00271668
DSPE	50	44.5	4	1.5		0.353667	621.333	0.003143	0.00289279	0.00277098	0.00306286	0.00300738	0.00287296	0.00274641	0.00300237	0.00247116	0.00360464	0.0031301	0.00141716	0.00290717	0.00267942	0.00295797	0.00303634	0.00254468	0.00284806	0.00239775	0.00240978	0.00308624	0.0032249	0.00263424	0.00220101	0.0026554	0.00284256	0.00279649	0.00219343	0.0027201	0.00289226	0.00275482	0.00295753	0.00287368	0.00302906	0.00276562	0.00255235	0.00307144	0.00257681	0.00223647	0.00277495	0.00276686	0.00305494
DSPE	50	44.5	4	1.5		0.353667	621.333	0.00318839	0.00299665	0.00299101	0.00286494	0.00328981	0.00289281	0.0029439	0.00305132	0.00307136	0.00336953	0.00301437	0.00242266	0.00299765	0.00312993	0.00280365	0.00279895	0.00256332	0.00316115	0.00261518	0.00312721	0.00292851	0.0035576	0.00273743	0.00261304	0.00234175	0.00316979	0.0028571	0.00269143	0.00269634	0.00306711	0.00258465	0.00336853	0.00324153	0.00257568	0.00286444	0.00300707	0.00257502	0.00285065	0.00232001	0.00253788	0.0027925	0.00278525
DSPE	50	44.6	3.9	1.5		0.797333	396	0.00282284	0.00266876	0.00287868	0.00309821	0.0025072	0.00286661	0.00271379	0.0027775	0.00252185	0.00356753	0.00304724	0.00144031	0.00290667	0.00282924	0.00293025	0.00303005	0.00254825	0.00283757	0.00249905	0.00294304	0.00298259	0.00280865	0.00278151	0.00266575	0.00270863	0.00262727	0.00274773	0.00285301	0.00281169	0.00288478	0.00254342	0.00306456	0.00285661	0.00303982	0.0031246	0.00282389	0.00299748	0.0026499	0.00224841	0.00281275	0.0027063	0.00288028
DSPE	50	44.6	3.9	1.5		0.797333	396	0.00358133	0.00298403	0.00279784	0.00300231	0.0030533	0.00286572	0.00279027	0.00271932	0.00270776	0.00338794	0.00308315	0.00167555	0.00293746	0.00283251	0.00286126	0.00298226	0.00256903	0.00274891	0.00237273	0.00306006	0.00300439	0.00336676	0.00288282	0.00289096	0.00265246	0.00265459	0.00288325	0.00260808	0.00285869	0.00334862	0.00259652	0.00325346	0.00315315	0.00312213	0.00305363	0.00265711	0.00295164	0.0029462	0.00213335	0.00262258	0.00277859	0.00277962
[truncated: 302 more columns]
